# Supplementary material for: Systems epidemiology of metabolomics measures reveals new relationships between lipoproteins and other small molecules
Source: Metabolomics. 2021 Dec 16;18(1):1. doi: 10.1007/s11306-021-01856-6 (PMC8683390; doi:10.1007/s11306-021-01856-6)
Supplement: Supplementary file 5 — Supplementary file5 (XLS 15053 kb) [file 11306_2021_1856_MOESM5_ESM.xls]

## Sheet: Table_S1
	Concentration chylomicrons extremely-large VLDL particles	Total lipids chylomicrons extremely-large VLDL	Phospholipids chylomicrons extremely-large VLDL	Total cholesterol chylomicrons extremely-large VLDL	Cholesterol esters chylomicrons extremely-large VLDL	Free cholesterol chylomicrons extremely-large VLDL	Triglycerides chylomicrons extremely-large VLDL	Concentration very-large VLDL particles	Total lipids very-large VLDL	Phospholipids very-large VLDL	Total cholesterol very-large VLDL	Cholesterol esters very-large VLDL	Free cholesterol very-large VLDL	Triglycerides very-large VLDL	Concentration large VLDL particles	Total lipids large VLDL	Phospholipids large VLDL	Total cholesterol large VLDL	Cholesterol esters large VLDL	Free cholesterol large VLDL	Triglycerides large VLDL	Concentration medium VLDL particles	Total lipids medium VLDL	Phospholipids medium VLDL	Total cholesterol medium VLDL	Cholesterol esters medium VLDL	Free cholesterol medium VLDL	Triglycerides medium VLDL	Concentration small VLDL particles	Total lipids small VLDL	Phospholipids small VLDL	Total cholesterol small VLDL	Cholesterol esters small VLDL	Free cholesterol small VLDL	Triglycerides small VLDL	Concentration very-small VLDL particles	Total lipids very-small VLDL	Phospholipids very-small VLDL	Total cholesterol very-small VLDL	Cholesterol esters very-small VLDL	Free cholesterol very-small VLDL	Triglycerides very-small VLDL	Concentration IDL particles	Total lipids IDL	Phospholipids IDL	Total cholesterol IDL	Cholesterol esters IDL	Free cholesterol IDL	Triglycerides IDL
Concentration chylomicrons extremely-large VLDL particles	NA	-14190.7	-12388.8	-9194.35	-4818.54	-12788.8	-13770.2	-10156	-9600.38	-10512	-11387.1	-8942.34	-12656.1	-8087.02	-6668.09	-6827.77	-7215.84	-7198.27	-5755.83	-7664.84	-6375.23	-6213.36	-6025.72	-6236.81	-4093.87	-2198.42	-6175.46	-5656.9	-4790.5	-3993.23	-3126.66	-1712.25	-1016.59	-3048.61	-4922.69	-428.638	-313.573	-133.509	-21.9503	-73.9915	0	-2836.98	-173.148	-90.8295	-45.7498	-55.3837	-105.886	0	-532.306
Total lipids chylomicrons extremely-large VLDL	0.997507	NA	-15173	-9490.14	-4856.43	-15053	-17793.2	-11535.1	-11274.5	-12476.6	-11482.5	-8895.85	-13337.6	-9369.55	-7479.7	-7673.9	-8129.14	-7801.79	-6007.79	-8713.96	-7177.02	-6637.65	-6373.6	-6599.43	-4127.53	-2178.36	-6593.38	-6087.57	-4874.78	-3957.96	-3166.97	-1604.78	-919.679	-3044.7	-5199.88	-393.085	-273.153	-111.891	-11.7714	-49.7779	-10.9023	-2860.83	-148.862	-72.8271	-34.0421	-40.9869	-85.2813	0	-523.839
Phospholipids chylomicrons extremely-large VLDL	0.995105	0.998274	NA	-8453.24	-4424.35	-15484.2	-15562	-10627.3	-10502.2	-12605.8	-9923.39	-7778.2	-12557	-9057.62	-7158.87	-7301.23	-7818.26	-7229.38	-5536.69	-8432.85	-6894.8	-6253.65	-5956.07	-6265.04	-3838.53	-1998.12	-6326.52	-5784.69	-4756.55	-3851.43	-3106.48	-1549.97	-878.399	-2992.19	-5105.61	-382.546	-260.902	-114.132	0	-39.8643	-14.3615	-2928.89	-163.062	-79.2116	-42.2523	-42.3603	-83.5595	0	-569.68
Total cholesterol chylomicrons extremely-large VLDL	0.983752	0.985465	0.97851	NA	-7244.88	-9132.74	-8651.97	-8640.25	-8882.7	-9423.33	-12446.6	-11095.3	-10767.5	-7519.11	-7047.65	-7454.42	-7971.01	-9451.39	-8043.71	-8478.83	-6654.71	-7003.32	-7285.84	-7642.34	-5667.17	-3092.83	-7574.61	-5914.64	-5553.38	-4652.94	-3746.88	-1987.14	-1170.58	-3660.53	-5389.64	-579.944	-410.243	-186.953	-48.6604	-100.826	0	-3057.46	-189.076	-112.903	-49.6179	-79.9905	-150.16	0	-570.265
Cholesterol esters chylomicrons extremely-large VLDL	0.913559	0.914831	0.899074	0.966027	NA	-4676.62	-4553.67	-4747.02	-4891.85	-4902.9	-6113.16	-6897.34	-5326.93	-4422.02	-4689.24	-4960.23	-5074.58	-6469.4	-7879.88	-5180.51	-4475.75	-5211.57	-5832.79	-5854.73	-7705.53	-5007.04	-5695.94	-4357.6	-4785.84	-4509.64	-3912.93	-2359.93	-1471.86	-3879.89	-4113.9	-834.4	-626.167	-276.255	-174.201	-234.689	-68.4066	-2499.19	-188.113	-146.933	-47.597	-140.334	-259.046	0	-442.423
Free cholesterol chylomicrons extremely-large VLDL	0.995786	0.998194	0.998463	0.983371	0.908614	NA	-14393.3	-11377.7	-11038.9	-13643.2	-10695.9	-8244.98	-13718.4	-9301.35	-7319.31	-7496.66	-8060.67	-7605.19	-5823.4	-8706.27	-7024.73	-6425.54	-6158.34	-6475.81	-4014.84	-2093.47	-6569.65	-5876.87	-4800.06	-3853.79	-3091.42	-1529.83	-861.528	-2982.57	-5227.59	-383.44	-252.542	-109.219	0	-34.2553	-16.3735	-2987.92	-152.855	-71.2199	-35.7354	-36.0118	-75.0741	0	-588.595
Triglycerides chylomicrons extremely-large VLDL	0.997082	0.999352	0.998507	0.980064	0.904089	0.997689	NA	-11397.1	-10949.1	-11811.1	-10479.4	-8349.25	-12076.8	-9348.22	-7340.88	-7473.06	-7849.89	-7364.45	-5679.01	-8390.65	-7084.65	-6430.5	-6116.39	-6292.62	-3894.38	-2047.83	-6287.54	-6007.16	-4674.31	-3786.98	-3030.02	-1526.23	-870.17	-2904.12	-5059.45	-358.401	-248.224	-97.1589	0	-42.7429	-16.3702	-2769.42	-136.745	-63.5483	-29.1533	-33.7932	-73.6649	0	-501.55
Concentration very-large VLDL particles	0.988686	0.993258	0.990522	0.979976	0.911103	0.992849	0.9929	NA	-16383.9	-12187.5	-10458.5	-9009.76	-10306.3	-13144.4	-9766.82	-9898.37	-10252.9	-8989.18	-6593.58	-10675.3	-9330.52	-8064.35	-7471.25	-7480.94	-4285.36	-2214.05	-7492.64	-7569.58	-5099.23	-3917.07	-3205.47	-1420.25	-765.075	-2968.83	-6030.57	-315.209	-196.539	-58.7544	0	-20.4901	-27.8173	-2890.32	-75.4398	-25.1626	0	0	-34.4206	-22.4101	-466.424
Total lipids very-large VLDL	0.986056	0.992566	0.990066	0.981726	0.916003	0.991879	0.991601	0.998902	NA	-12834.8	-10447.5	-9004.42	-10345.2	-13889	-10406.4	-10674.7	-11247.6	-9607.67	-6870.16	-11948.6	-9901.87	-8417.61	-7808.33	-7902.42	-4425.58	-2271.67	-7947.58	-7768.11	-5300.85	-4045.47	-3337.63	-1454.06	-779.219	-3089.03	-6260.13	-332.96	-206.591	-66.4657	0	-20.4528	-22.9463	-2971.88	-82.894	-29.6963	0	-11.2198	-39.6811	-18.8066	-483.646
Phospholipids very-large VLDL	0.990103	0.995263	0.995487	0.985095	0.916365	0.99694	0.993921	0.994721	0.995858	NA	-10776	-8460	-13122	-10572.8	-8404.37	-8678.65	-9622.18	-8769.16	-6451.65	-10735.4	-8005.83	-7239.07	-6930	-7399.52	-4378	-2254.85	-7578.12	-6467.5	-5268.48	-4129.06	-3366.77	-1568.81	-862.761	-3221.95	-5829.75	-408.192	-260.931	-113.356	0	-30.9277	-12.403	-3178.95	-147.506	-68.8745	-32.0324	-34.921	-75.3713	0	-605.905
Total cholesterol very-large VLDL	0.992874	0.993124	0.987652	0.99521	0.947651	0.990763	0.989981	0.989902	0.98986	0.991037	NA	-12740.8	-12674.2	-8590.55	-7668.16	-8047.98	-8547.46	-9548.52	-7668.72	-9097.64	-7240.94	-7602.14	-7660.09	-7896.98	-5253.73	-2812.24	-7702.74	-6549.31	-5657.15	-4657.52	-3695.2	-1931.07	-1135.24	-3558.41	-5653.8	-510.838	-370.769	-153.315	-39.2923	-94.1169	0	-3000.37	-161.713	-90.4358	-37.3874	-61.1387	-122.724	0	-510.54
Cholesterol esters very-large VLDL	0.982133	0.981817	0.972255	0.992049	0.96122	0.97675	0.977648	0.982582	0.982546	0.978565	0.995709	NA	-9247.48	-7772.67	-7518.35	-7929.76	-8069.57	-9897.62	-8836.85	-8309.33	-7133.92	-8093.1	-8459.68	-8214.14	-5945.32	-3252.9	-7716.71	-6906.78	-5748.56	-4800.82	-3846.65	-2025.79	-1208.22	-3641.89	-5622.23	-524.185	-394.827	-141.256	-60.5876	-124.321	0	-2779.44	-123.073	-70.8005	-19.7855	-53.3635	-120.014	0	-407.283
Free cholesterol very-large VLDL	0.995571	0.996569	0.995404	0.991008	0.929093	0.997025	0.994498	0.989307	0.989463	0.99628	0.995601	0.984074	NA	-8533.05	-7184.61	-7466.15	-8146.97	-8282.59	-6485.2	-8876.01	-6808.99	-6699.36	-6604.36	-7076.53	-4591.86	-2431.83	-7136.02	-5860.24	-5311.42	-4362.49	-3467.2	-1811.01	-1052.36	-3399.1	-5393.42	-498.971	-348.812	-166.571	-24.2398	-69.6538	0	-3155.03	-204.267	-112.764	-60.3293	-70.5261	-127.106	0	-623.039
Triglycerides very-large VLDL	0.975318	0.98479	0.982893	0.969389	0.898981	0.984394	0.984667	0.996311	0.997209	0.990326	0.979596	0.972197	0.979148	NA	-11691.8	-11515.5	-11434	-8810.55	-6405.16	-11595.4	-11518.4	-8422.19	-7571.68	-7486.02	-4079.45	-2084.64	-7581.1	-8312.46	-5024.88	-3751.99	-3159.7	-1268.15	-647.204	-2861	-6373.52	-260.899	-147.691	-35.6551	0	0	-44.4042	-2857.17	-48.5036	-10.5506	0	0	-15.8546	-41.9901	-438.96
Concentration large VLDL particles	0.957674	0.968928	0.964897	0.963379	0.909066	0.966975	0.967245	0.986903	0.989702	0.978109	0.971073	0.96938	0.965239	0.993643	NA	-18509.2	-14144.1	-10043.7	-7345.6	-11880.8	-17917.4	-10939	-9398	-8948.38	-4603.46	-2371.08	-9015.9	-10629.3	-5724.75	-4162.85	-3622.41	-1355.17	-680.882	-3195.93	-7661.96	-300.607	-169.266	-39.2447	0	0	-26.8653	-3045.85	-37.8142	0	0	0	-15.4957	-54.4129	-436.421
Total lipids large VLDL	0.960178	0.971136	0.966748	0.968628	0.918217	0.969127	0.968849	0.987535	0.990689	0.980264	0.97495	0.973803	0.968767	0.993209	0.999504	NA	-15447.3	-10980.7	-7850.37	-12681.4	-15553.6	-11503.4	-10016.3	-9595.63	-4879.22	-2513.66	-9629.88	-10468.8	-5945.35	-4342.25	-3756.8	-1440.63	-737.133	-3339.94	-7750.02	-336.808	-196.245	-52.3956	0	-13.733	-17.7109	-3108.57	-48.7864	-13.1431	0	0	-24.4767	-42.4297	-453.163
Phospholipids large VLDL	0.96565	0.975708	0.972673	0.974209	0.921784	0.97507	0.972999	0.989091	0.992491	0.98617	0.979261	0.975154	0.975871	0.992998	0.997463	0.998442	NA	-11744.1	-7933.69	-15408.3	-12489	-10760	-9727.22	-10058.2	-5008.24	-2542.91	-10391.6	-9195.25	-6212.63	-4539.28	-3883.93	-1529.74	-791.386	-3524.75	-7832.88	-392.494	-232.276	-79.1309	0	-18.3584	-11.4633	-3358.19	-79.7777	-29.2414	0	-11.0009	-41.1413	-21.9356	-542.397
Total cholesterol large VLDL	0.96542	0.972502	0.965826	0.985252	0.954334	0.970373	0.967537	0.982446	0.986094	0.980927	0.985781	0.987532	0.977078	0.981222	0.988198	0.9917	0.993767	NA	-10987.3	-11534.8	-9250.19	-10827.9	-11480.4	-12003	-6429.81	-3254.7	-11751.5	-8269.12	-6862.54	-5199.63	-4387.54	-1882.5	-1031.54	-4056.14	-7448.74	-543.504	-355.204	-137.794	-29.6974	-62.9269	0	-3385.04	-117.073	-60.6125	-16.0503	-37.879	-92.6633	0	-542.57
Cholesterol esters large VLDL	0.939933	0.945488	0.934628	0.97491	0.973304	0.941478	0.938126	0.956452	0.960816	0.954022	0.971079	0.981408	0.954609	0.953197	0.967304	0.973004	0.973842	0.99172	NA	-7810.64	-6957.34	-8959.25	-10627.1	-10283.1	-8593.28	-4291.14	-9664.82	-7034.15	-6971.63	-5670.32	-4894.86	-2210.38	-1260.11	-4515.14	-6652.6	-700.678	-487.175	-190.359	-86.1759	-130.294	-23.6233	-3208.75	-125.987	-80.0594	-18.7732	-63.9117	-142.781	0	-489.526
Free cholesterol large VLDL	0.971036	0.980525	0.978344	0.978717	0.924944	0.980468	0.977995	0.990691	0.994227	0.990899	0.983149	0.977309	0.98168	0.993409	0.994078	0.995613	0.998419	0.993258	0.972594	NA	-10945.5	-9651.36	-9031.44	-9578.19	-5016.79	-2555.78	-9938.9	-8248.28	-6074.09	-4513.62	-3827.49	-1566.47	-820.857	-3537.07	-7279.39	-415.894	-251.397	-93.6577	0	-23.4625	0	-3353.53	-99.9814	-41.4686	-11.143	-18.6696	-54.6552	-13.078	-566.452
Triglycerides large VLDL	0.952657	0.965139	0.961183	0.957458	0.9011	0.963058	0.963891	0.984565	0.987552	0.974547	0.965976	0.964562	0.959891	0.993216	0.999381	0.998503	0.995285	0.984091	0.962097	0.991589	NA	-10371.2	-8911.87	-8359.67	-4370.75	-2260.34	-8391.55	-10872	-5422.8	-3943.59	-3451.55	-1262.09	-622.705	-3018.68	-7396.73	-258.288	-139.717	-25.8705	0	0	-38.0957	-2893.87	-25.0051	0	0	0	0	-72.3404	-395.487
Concentration medium VLDL particles	0.949626	0.957179	0.950399	0.962755	0.925845	0.953561	0.953649	0.975105	0.978219	0.965952	0.970339	0.975374	0.958177	0.978256	0.991569	0.993178	0.990983	0.99121	0.982247	0.986321	0.989565	NA	-14933.9	-12179.1	-5711.75	-2960.38	-11028.6	-12016.8	-7146.55	-5217.59	-4430.37	-1780.47	-963.685	-3909.86	-8889.32	-451.207	-296.567	-89.9172	-19.4959	-49.7063	0	-3278.07	-64.1481	-25.385	0	-12.2944	-49.1147	-28.9707	-446.248
Total lipids medium VLDL	0.945862	0.952628	0.944392	0.966552	0.941689	0.948551	0.947716	0.968828	0.97257	0.9617	0.970984	0.978562	0.956631	0.969994	0.984952	0.988076	0.986706	0.993119	0.990521	0.982723	0.981926	0.998112	NA	-13751.8	-6630.39	-3411.11	-11606.1	-10019.3	-7571.7	-5652.25	-4780.57	-1995.57	-1107.8	-4260.86	-8415.86	-548.216	-375.149	-128.207	-43.0889	-81.5674	0	-3311.41	-86.1391	-43.4809	0	-28.0729	-80.8517	-15.8796	-458.051
Phospholipids medium VLDL	0.950077	0.956549	0.950615	0.970788	0.94218	0.954445	0.951134	0.968942	0.973531	0.967967	0.973476	0.976477	0.96378	0.969002	0.982174	0.986031	0.988262	0.994343	0.989214	0.985939	0.977736	0.994704	0.997062	NA	-6827.3	-3402.26	-15812.8	-8539.09	-8482.1	-6160.09	-5093.92	-2147.66	-1190.66	-4700.8	-8930.97	-660.474	-446.986	-191.286	-51.9856	-90.7446	0	-3816.87	-150.591	-85.9843	-28.5774	-57.4403	-122.589	0	-615.946
Total cholesterol medium VLDL	0.88495	0.886481	0.872595	0.937842	0.97148	0.88127	0.875414	0.893373	0.899123	0.89721	0.927049	0.944162	0.90552	0.884288	0.90595	0.915587	0.919735	0.953636	0.979617	0.920002	0.896915	0.938903	0.95706	0.96017	NA	-6745.76	-6545.35	-4561.98	-6244.53	-6146.05	-5406.32	-3047.35	-1851.62	-5472.97	-4885.8	-1237.7	-930.695	-443.638	-303.448	-352.111	-182.572	-3139.76	-269.136	-228.84	-85.3659	-223.453	-378.259	-20.0896	-578.079
Cholesterol esters medium VLDL	0.748075	0.745856	0.724835	0.827491	0.919697	0.736206	0.730836	0.749786	0.755981	0.754191	0.806156	0.83848	0.77227	0.735177	0.766246	0.780101	0.782823	0.838599	0.893617	0.784009	0.754777	0.817768	0.848586	0.848039	0.958911	NA	-3250.27	-2437.6	-3426.88	-3883.9	-3811.32	-3244.83	-2264.8	-4019.93	-2553.51	-1682.97	-1396.59	-643.088	-746.169	-758.494	-551.338	-1907.08	-295.69	-329.947	-109.377	-401.221	-654.39	-56.2316	-366.324
Free cholesterol medium VLDL	0.948888	0.956449	0.951765	0.970027	0.938529	0.956052	0.951039	0.96908	0.97398	0.970067	0.971449	0.9716	0.964591	0.970101	0.982622	0.98621	0.989645	0.993784	0.98639	0.987724	0.978003	0.991848	0.993436	0.998641	0.955641	0.838306	NA	-8056.63	-8265.72	-5926.57	-4943.64	-2037.45	-1107.03	-4621.31	-9240.9	-658.969	-424.723	-192.219	-37.9234	-68.8677	0	-4045.89	-161.554	-88.8967	-32.374	-55.2742	-115.905	0	-700.102
Triglycerides medium VLDL	0.937595	0.947134	0.940598	0.943499	0.896378	0.942671	0.945475	0.96997	0.972149	0.9543	0.955708	0.961359	0.942302	0.977335	0.990529	0.989941	0.983758	0.976961	0.96319	0.976779	0.991354	0.994372	0.988089	0.979196	0.904403	0.772833	0.975032	NA	-5860.49	-4329.38	-3772.42	-1432.04	-747.276	-3206.18	-7894.41	-277.001	-170.955	-27.5961	0	-16.9181	-22.2607	-2781.92	-16.0456	0	0	0	0	-86.586	-310.751
Concentration small VLDL particles	0.912605	0.91544	0.911435	0.935048	0.912446	0.912932	0.908531	0.922531	0.928372	0.927466	0.937602	0.939764	0.928665	0.920254	0.939209	0.944162	0.949612	0.960702	0.962303	0.946859	0.931681	0.964732	0.969994	0.978743	0.950225	0.849555	0.976931	0.942308	NA	-10219.6	-8011.7	-3078	-1754.34	-7249.02	-8634.94	-1097.55	-799.302	-420.724	-161.053	-222.609	-73.6973	-5203.12	-332.038	-231.792	-125.651	-171.838	-268.781	-25.7019	-923.81
Total lipids small VLDL	0.880241	0.878542	0.873252	0.907761	0.902412	0.873372	0.869932	0.87654	0.882711	0.88655	0.907926	0.912958	0.896578	0.868089	0.888063	0.895747	0.903545	0.9255	0.937918	0.902565	0.877843	0.926018	0.937483	0.948586	0.948308	0.87489	0.943758	0.895215	0.988953	NA	-9939.63	-4426.19	-2603.16	-10106.6	-5830.49	-1615.95	-1297.07	-727.532	-396.199	-493.211	-229.514	-4828.8	-546.702	-447.16	-269.06	-382.172	-535.644	-112.552	-966.181
Phospholipids small VLDL	0.829881	0.832681	0.82846	0.867818	0.876336	0.827391	0.822955	0.835307	0.843982	0.845825	0.86504	0.873009	0.852	0.83218	0.861018	0.868345	0.874892	0.897596	0.916102	0.872029	0.851056	0.899314	0.912265	0.922371	0.931243	0.871197	0.917685	0.869168	0.974604	0.987727	NA	-4128.66	-2400.26	-10647.3	-5137.09	-1646.89	-1288.19	-692.945	-412.29	-478.023	-274.249	-4536.66	-467.894	-399.423	-225.569	-346.517	-497.397	-91.3188	-925.752
Total cholesterol small VLDL	0.686933	0.670996	0.662465	0.723488	0.76512	0.659258	0.65868	0.641086	0.646827	0.66543	0.71648	0.728195	0.700722	0.613633	0.629676	0.644561	0.659243	0.710232	0.749386	0.665064	0.61248	0.696542	0.724523	0.742416	0.824219	0.837945	0.729596	0.643101	0.826432	0.899147	0.886532	NA	-8136.5	-5015.69	-1840.52	-3689.44	-3907.1	-2220.36	-1895.16	-2172.34	-1254.55	-2282.36	-1505.67	-1584.96	-1055.82	-1648.34	-2066.91	-810.36	-818.096
Cholesterol esters small VLDL	0.561342	0.53838	0.528031	0.594472	0.6498	0.523695	0.525924	0.497625	0.501593	0.524014	0.5872	0.60202	0.569382	0.462347	0.472857	0.489629	0.504964	0.56473	0.612102	0.512978	0.454464	0.549029	0.581422	0.598523	0.706171	0.755252	0.581258	0.492556	0.692906	0.78831	0.769163	0.975776	NA	-2901.39	-960.997	-3790.92	-5037.38	-2748.76	-2942.96	-3497.38	-1794.62	-1294.12	-1777.76	-2050.95	-1387.33	-2306.7	-2850.46	-1202.65	-548.62
Free cholesterol small VLDL	0.824311	0.824027	0.820158	0.86314	0.874689	0.819439	0.813453	0.818406	0.827221	0.836417	0.857374	0.862107	0.847843	0.810067	0.834661	0.844129	0.855416	0.883209	0.902624	0.856136	0.822121	0.876184	0.892333	0.909478	0.932996	0.88151	0.906607	0.835355	0.966081	0.988474	0.990593	0.919968	0.813241	NA	-4500.47	-2232.52	-1738.62	-1059.79	-575.953	-640.682	-426.204	-4932.43	-785.829	-685.305	-434.042	-603.858	-797.953	-233.879	-1214.05
Triglycerides small VLDL	0.917009	0.925507	0.922724	0.930797	0.885864	0.926305	0.921321	0.945963	0.950522	0.941621	0.937521	0.936754	0.930898	0.952626	0.971005	0.971957	0.972824	0.96856	0.957423	0.96647	0.967933	0.981772	0.978204	0.982056	0.915804	0.7838	0.984035	0.97345	0.979935	0.941637	0.923665	0.704694	0.548389	0.902059	NA	-576.784	-345.318	-145.988	-13.0464	-33.333	0	-4734.48	-120.232	-51.5749	-16.7304	-20.3596	-54.9719	0	-793.635
Concentration very-small VLDL particles	0.383275	0.368104	0.363445	0.440186	0.516589	0.363844	0.352469	0.331666	0.34041	0.37465	0.415555	0.420475	0.41111	0.302956	0.324251	0.342269	0.367845	0.427454	0.478867	0.377929	0.301492	0.392502	0.429131	0.466532	0.607793	0.68269	0.466061	0.311804	0.579233	0.672701	0.677362	0.864726	0.870137	0.751792	0.439103	NA	-7637.7	-5874.96	-2807.27	-2431.16	-3023.99	-1480.87	-3360.52	-3758.6	-2516.62	-3726.49	-4224.48	-2313.59	-1664.49
Total lipids very-small VLDL	0.330845	0.309717	0.302958	0.375527	0.455591	0.298239	0.295766	0.26404	0.27055	0.302974	0.358146	0.368866	0.347986	0.229404	0.245381	0.263847	0.286414	0.350983	0.406624	0.297585	0.223177	0.322163	0.360129	0.390799	0.541082	0.636993	0.381643	0.246582	0.507138	0.619068	0.617411	0.876047	0.920642	0.690692	0.346334	0.970736	NA	-5762.57	-4697.14	-4319.97	-3957.64	-874.223	-3124.54	-3949.34	-2552.43	-4582.69	-5529.18	-2565.75	-883.961
Phospholipids very-small VLDL	0.218194	0.199784	0.201778	0.257656	0.311401	0.197379	0.186113	0.14413	0.153522	0.20109	0.233686	0.224394	0.243448	0.111247	0.11697	0.135884	0.167775	0.221647	0.259945	0.182703	0.093905	0.178984	0.213838	0.260564	0.38944	0.461037	0.261185	0.0971853	0.379967	0.486831	0.476533	0.750473	0.800926	0.571026	0.22809	0.942629	0.940089	NA	-2682.85	-2329.54	-3096.7	-748.876	-6378.25	-8173.85	-5434.56	-7308.42	-6760.87	-5190.2	-1491.64
Total cholesterol very-small VLDL	0.0860003	0.0610902	0.0469652	0.130794	0.248875	0.0395174	0.0489125	0.0154174	0.0185962	0.0398428	0.117044	0.146419	0.0906986	-0.021742	-0.00471165	0.0134832	0.0261196	0.101039	0.175182	0.0365541	-0.0237792	0.0806702	0.122804	0.135335	0.325711	0.492238	0.114897	0.01662	0.239439	0.369465	0.376399	0.711876	0.816444	0.438818	0.0647065	0.805752	0.909347	0.795325	NA	-9037.08	-5802.57	-91.0959	-1394.29	-2124.6	-1338.99	-3082.96	-3739.56	-1721.06	-89.0835
Cholesterol esters very-small VLDL	0.162148	0.132337	0.11793	0.189614	0.287852	0.108934	0.12229	0.0828692	0.0827878	0.103229	0.183154	0.210583	0.157236	0.041536	0.0495804	0.0665777	0.0780813	0.149287	0.215565	0.0891305	0.0310734	0.132239	0.170375	0.179814	0.349537	0.495761	0.156329	0.0746803	0.280566	0.408928	0.403096	0.745186	0.853802	0.460269	0.107383	0.772204	0.894824	0.76202	0.98276	NA	-3731.2	-107.859	-1306.55	-1941.88	-1244.08	-2780.7	-3375.12	-1536.99	-61.8122
Free cholesterol very-small VLDL	-0.044279	-0.0585069	-0.0682483	0.0238203	0.155794	-0.073355	-0.0733469	-0.097598	-0.0880741	-0.0629058	-0.00151912	0.0235112	-0.0214088	-0.124737	-0.0958095	-0.0765701	-0.0601862	0.0127978	0.089457	-0.0505964	-0.115169	-0.0136807	0.0310932	0.0531226	0.254678	0.430238	0.041516	-0.0866517	0.16182	0.284757	0.310314	0.61104	0.698487	0.382262	-0.00333857	0.822512	0.878527	0.827767	0.941006	0.866981	NA	-84.0422	-1593.28	-2362.28	-1570.65	-3210.59	-3621.45	-2067.76	-213.248
Triglycerides very-small VLDL	0.808152	0.810054	0.815367	0.824953	0.778739	0.819839	0.802645	0.812377	0.818636	0.833503	0.820767	0.803473	0.831857	0.809764	0.82411	0.828608	0.845285	0.84697	0.835529	0.844991	0.812655	0.840136	0.842302	0.871483	0.830797	0.713414	0.882731	0.803678	0.925601	0.913906	0.903445	0.75711	0.618519	0.917324	0.910666	0.651293	0.526964	0.493015	0.180165	0.196144	0.172973	NA	-775.097	-508.316	-414.73	-304.054	-352.606	-174.472	-2784.82
Concentration IDL particles	0.248134	0.230303	0.240907	0.259086	0.258438	0.233339	0.220807	0.163754	0.171773	0.229262	0.239922	0.209525	0.269062	0.130575	0.114724	0.130969	0.168469	0.204361	0.211985	0.188814	0.092217	0.150762	0.175144	0.231623	0.30752	0.321707	0.239806	0.072546	0.339963	0.428594	0.39914	0.655357	0.696166	0.503429	0.207097	0.845432	0.829732	0.952712	0.636591	0.620828	0.66923	0.500442	NA	-9231.69	-9450.1	-5732.17	-4609.11	-6550.26	-2018.29
Total lipids IDL	0.179899	0.160845	0.167862	0.200687	0.22882	0.159028	0.15004	0.0925264	0.101037	0.156336	0.179505	0.15855	0.200563	0.0574311	0.0470034	0.0649729	0.100215	0.146449	0.168771	0.12038	0.0240829	0.0929617	0.123383	0.174985	0.284351	0.338946	0.177956	0.0125531	0.286125	0.390869	0.370869	0.667943	0.731207	0.47421	0.134782	0.86844	0.878123	0.976116	0.739795	0.717848	0.765359	0.414616	0.983979	NA	-8727.7	-9217.36	-6876.89	-8114.53	-1359.41
Phospholipids IDL	0.126683	0.108577	0.121558	0.132118	0.129307	0.111378	0.100055	0.0374629	0.0455989	0.105157	0.114045	0.0813167	0.146098	0.00440775	-0.0148137	0.00111902	0.0386283	0.0725576	0.0790347	0.0592327	-0.0365606	0.0192238	0.043236	0.0990032	0.174347	0.197523	0.105746	-0.055087	0.211703	0.307479	0.282372	0.570149	0.635375	0.385511	0.074226	0.780378	0.783701	0.931991	0.626762	0.609027	0.665717	0.377436	0.985245	0.980626	NA	-5807.7	-4349.17	-9293.86	-1471.44
Total cholesterol IDL	0.139821	0.119649	0.12172	0.168697	0.223666	0.111829	0.10816	0.0510741	0.0594626	0.11004	0.1471	0.137172	0.158236	0.0141961	0.00800823	0.0273378	0.0588053	0.114827	0.150478	0.0787976	-0.0145083	0.0625971	0.0980727	0.142466	0.281082	0.371648	0.139678	-0.0175272	0.247208	0.363279	0.346902	0.677578	0.759658	0.448255	0.0825837	0.866729	0.905179	0.966838	0.826787	0.803577	0.835653	0.326021	0.939383	0.983893	0.941123	NA	-10998.7	-6710.02	-791.769
Cholesterol esters IDL	0.194335	0.174259	0.17247	0.231295	0.301917	0.16335	0.161784	0.10921	0.117647	0.163679	0.209229	0.20691	0.212921	0.0720709	0.0711698	0.0911712	0.119884	0.181722	0.225592	0.138871	0.0488362	0.131423	0.169615	0.209114	0.361528	0.464621	0.203339	0.0512953	0.307325	0.424635	0.410516	0.733097	0.80923	0.506769	0.139285	0.890769	0.934437	0.959148	0.867429	0.84635	0.860964	0.349769	0.906159	0.960917	0.896032	0.991756	NA	-4836.96	-667.95
Free cholesterol IDL	0.00471144	-0.0144812	-0.00396175	0.0143713	0.0328196	-0.0149877	-0.0230974	-0.0869636	-0.0791112	-0.0212841	-0.0050554	-0.031231	0.0219046	-0.121165	-0.138554	-0.121823	-0.0859693	-0.0458938	-0.0300406	-0.0647936	-0.160297	-0.0997226	-0.0721333	-0.0194209	0.0819902	0.140917	-0.0153329	-0.175603	0.0935785	0.200374	0.180387	0.510148	0.600916	0.28737	-0.0543196	0.760372	0.784922	0.925226	0.688195	0.660403	0.733197	0.249065	0.955725	0.975573	0.98435	0.958347	0.91418	NA	-982.752
Triglycerides IDL	0.423429	0.420349	0.436655	0.436857	0.388946	0.44313	0.412082	0.398561	0.405268	0.448936	0.415444	0.37426	0.454573	0.387532	0.38649	0.393288	0.427059	0.42712	0.407524	0.435535	0.369155	0.3905	0.395243	0.452252	0.439548	0.356119	0.478693	0.329424	0.539396	0.549622	0.539873	0.512236	0.429275	0.60317	0.505583	0.679976	0.529446	0.653066	0.178144	0.147927	0.274764	0.803916	0.727289	0.630433	0.649731	0.50507	0.468864	0.553526	NA
Concentration large LDL particles	0.189792	0.174907	0.190097	0.194999	0.181492	0.178768	0.166471	0.105528	0.115391	0.174586	0.177255	0.140962	0.212265	0.0762738	0.0601734	0.0751839	0.1129	0.141162	0.142273	0.131815	0.0392337	0.0912233	0.112406	0.169319	0.225295	0.226086	0.177656	0.0200989	0.283541	0.371623	0.350142	0.598167	0.642905	0.446539	0.154315	0.782724	0.77227	0.922636	0.580936	0.564183	0.624863	0.452288	0.983551	0.966767	0.990998	0.915481	0.871608	0.956872	0.697439
Total lipids large LDL	0.195769	0.179756	0.192258	0.206884	0.209145	0.18127	0.170441	0.109053	0.118661	0.177592	0.186924	0.155352	0.217819	0.0774616	0.0628622	0.0791071	0.116506	0.15131	0.159654	0.136394	0.0409898	0.0974884	0.122198	0.17794	0.254516	0.275631	0.18459	0.0220022	0.289801	0.3841	0.364595	0.627991	0.677438	0.463838	0.151487	0.819666	0.814826	0.946396	0.63896	0.620955	0.675307	0.44518	0.989426	0.986137	0.992069	0.948115	0.912945	0.968648	0.680573
Phospholipids large LDL	0.202981	0.186722	0.198191	0.216726	0.224268	0.186677	0.176958	0.116029	0.126129	0.18383	0.197088	0.168148	0.225242	0.0843474	0.0717999	0.0885463	0.124864	0.162029	0.173992	0.144027	0.0502106	0.11035	0.13644	0.189903	0.270341	0.296192	0.194158	0.0362205	0.30238	0.400254	0.382287	0.651401	0.704482	0.477882	0.159664	0.823684	0.827121	0.949951	0.660014	0.645376	0.686844	0.439033	0.981573	0.985373	0.98762	0.954144	0.923182	0.964713	0.648918
Total cholesterol large LDL	0.165168	0.148044	0.159015	0.176533	0.18685	0.146807	0.138812	0.0752239	0.0845739	0.142484	0.157379	0.129333	0.185074	0.0422728	0.0273876	0.0441935	0.0804133	0.11886	0.131444	0.100767	0.00563362	0.0652908	0.0918447	0.145027	0.232152	0.267487	0.149007	-0.00979089	0.255946	0.356831	0.337136	0.624573	0.68717	0.43717	0.11037	0.814312	0.826097	0.94842	0.678989	0.662307	0.706421	0.392723	0.981363	0.990695	0.990849	0.966007	0.933868	0.978949	0.621302
Cholesterol esters large LDL	0.209029	0.192411	0.202979	0.221887	0.23152	0.191021	0.182922	0.120346	0.129961	0.187378	0.202622	0.174941	0.229678	0.0876252	0.0734841	0.0904401	0.126512	0.16518	0.177616	0.146693	0.0517509	0.11167	0.138297	0.191175	0.276376	0.307104	0.194982	0.0365371	0.299864	0.398751	0.37807	0.654786	0.709943	0.476674	0.155298	0.82836	0.83665	0.951773	0.678434	0.664268	0.701146	0.429356	0.983285	0.990142	0.986288	0.96463	0.936575	0.968288	0.635233
Free cholesterol large LDL	0.0328832	0.0145272	0.0266002	0.0396554	0.051584	0.0138275	0.00624732	-0.0594781	-0.0509881	0.0075615	0.0211068	-0.00772971	0.0503892	-0.0926248	-0.109539	-0.0933771	-0.0572284	-0.0200455	-0.00729639	-0.0365643	-0.13106	-0.0731062	-0.0471853	0.00619494	0.0973933	0.145471	0.0106789	-0.147059	0.12204	0.22723	0.210593	0.525246	0.608729	0.313428	-0.0243375	0.759637	0.781473	0.923706	0.669719	0.645807	0.71116	0.278437	0.960652	0.977097	0.989303	0.955157	0.911272	0.995941	0.570718
Triglycerides large LDL	0.340952	0.341099	0.361915	0.350697	0.293172	0.366664	0.333882	0.311679	0.319417	0.369215	0.325893	0.275698	0.374819	0.302017	0.293531	0.299819	0.335905	0.330299	0.30227	0.34705	0.277089	0.284909	0.287181	0.348209	0.326194	0.238111	0.37894	0.22538	0.427203	0.433748	0.425131	0.401789	0.326127	0.492582	0.398538	0.600518	0.449408	0.613944	0.105615	0.069503	0.222799	0.712637	0.722765	0.620486	0.661725	0.488417	0.439011	0.56793	0.979594
Concentration medium LDL particles	0.260931	0.247706	0.263847	0.264137	0.240803	0.251623	0.239569	0.180131	0.190664	0.248585	0.248278	0.210472	0.284066	0.153003	0.137789	0.152016	0.189219	0.21358	0.209985	0.207201	0.117496	0.166548	0.185535	0.241786	0.282353	0.265298	0.249812	0.0986867	0.354494	0.436352	0.415479	0.633614	0.662672	0.505145	0.230616	0.77946	0.763994	0.905801	0.551082	0.540216	0.587706	0.513935	0.972044	0.94709	0.97221	0.890103	0.850357	0.923286	0.717592
Total lipids medium LDL	0.231678	0.217105	0.231423	0.238003	0.227795	0.218802	0.208528	0.147195	0.157491	0.215492	0.221008	0.186956	0.253623	0.117989	0.103708	0.118957	0.155919	0.185693	0.188472	0.174701	0.0827138	0.136547	0.158443	0.213955	0.272355	0.275195	0.220417	0.0654113	0.328021	0.417877	0.398823	0.641946	0.682252	0.492406	0.194664	0.805727	0.799944	0.931546	0.608851	0.595601	0.642091	0.479929	0.98258	0.971448	0.984399	0.926661	0.890645	0.949834	0.691217
Phospholipids medium LDL	0.347596	0.337544	0.347953	0.373218	0.390772	0.335477	0.326585	0.272293	0.284827	0.338334	0.351229	0.325978	0.375866	0.245517	0.242885	0.259564	0.293616	0.331583	0.347433	0.310984	0.221887	0.280233	0.306767	0.357661	0.438688	0.458395	0.362657	0.206267	0.461668	0.550635	0.546749	0.745986	0.760114	0.629413	0.324595	0.870214	0.853837	0.931611	0.656139	0.639056	0.68004	0.567162	0.940419	0.946128	0.918523	0.920112	0.912782	0.880277	0.683409
Total cholesterol medium LDL	0.180099	0.163232	0.176408	0.183284	0.177247	0.162794	0.155189	0.0914265	0.100898	0.157958	0.168574	0.137367	0.198579	0.0603335	0.0442535	0.0597826	0.095716	0.127987	0.133606	0.115001	0.0234086	0.0808384	0.103838	0.157015	0.222724	0.237947	0.160692	0.0108919	0.272133	0.368916	0.34676	0.622441	0.681186	0.442584	0.13212	0.78933	0.802997	0.932165	0.643962	0.633104	0.668464	0.411086	0.977841	0.976985	0.990453	0.943064	0.905637	0.968573	0.628147
Cholesterol esters medium LDL	0.188882	0.171601	0.18479	0.190949	0.180515	0.172099	0.163558	0.100693	0.109768	0.16675	0.176724	0.14482	0.206993	0.0693725	0.0522287	0.0676224	0.103678	0.135013	0.138942	0.122678	0.0315112	0.0886985	0.111171	0.164305	0.225515	0.23503	0.168038	0.0195978	0.278663	0.373604	0.34802	0.622213	0.680249	0.443679	0.141241	0.783248	0.79533	0.928332	0.630459	0.621526	0.653906	0.419808	0.97777	0.97218	0.990309	0.934267	0.894851	0.964416	0.635501
Free cholesterol medium LDL	0.123973	0.109499	0.120639	0.137436	0.160617	0.104162	0.100812	0.0362138	0.0471851	0.102274	0.119165	0.0948178	0.14438	0.00632597	-0.00221046	0.0140991	0.0480415	0.0874079	0.105036	0.067747	-0.0232973	0.0364736	0.0633035	0.114161	0.209552	0.260429	0.116989	-0.0371448	0.228698	0.333816	0.32972	0.610669	0.673552	0.424248	0.0778032	0.80741	0.829133	0.930503	0.711017	0.686258	0.743947	0.349155	0.9469	0.973037	0.958882	0.963963	0.939879	0.960045	0.566176
Triglycerides medium LDL	0.266698	0.26997	0.292705	0.278206	0.219428	0.295658	0.262812	0.238217	0.24801	0.298693	0.250349	0.197337	0.302362	0.232362	0.224914	0.230635	0.266685	0.256847	0.226169	0.276493	0.209877	0.211979	0.213156	0.274027	0.243734	0.154557	0.304793	0.157606	0.35686	0.36421	0.363077	0.338415	0.269524	0.425158	0.331132	0.54572	0.397159	0.588422	0.0600249	0.0187462	0.192289	0.652858	0.703137	0.603217	0.660889	0.468408	0.410346	0.568534	0.948872
Concentration small LDL particles	0.302599	0.295365	0.314652	0.302243	0.268961	0.297583	0.288616	0.226625	0.239309	0.296316	0.288372	0.247268	0.327421	0.204878	0.189797	0.202776	0.239094	0.256995	0.24624	0.257541	0.17103	0.209858	0.225468	0.281705	0.305335	0.272347	0.291146	0.146212	0.388975	0.462978	0.450584	0.629611	0.640525	0.533456	0.271147	0.751707	0.734017	0.865088	0.514289	0.503982	0.55383	0.534512	0.943426	0.915708	0.93828	0.859082	0.823716	0.884581	0.706244
Total lipids small LDL	0.255696	0.243997	0.259881	0.259086	0.242488	0.244156	0.236272	0.17302	0.184478	0.241681	0.24392	0.208397	0.277856	0.146534	0.132038	0.146635	0.182914	0.209189	0.207972	0.201759	0.111983	0.161289	0.181364	0.236232	0.284083	0.277247	0.2426	0.0933808	0.348369	0.43525	0.419331	0.646272	0.679354	0.508783	0.217083	0.789423	0.786731	0.911754	0.5946	0.583962	0.625078	0.487851	0.969173	0.957089	0.970289	0.913537	0.879668	0.932631	0.67516
Phospholipids small LDL	0.364	0.361323	0.376695	0.382176	0.37828	0.359343	0.352574	0.294552	0.309855	0.363943	0.362272	0.329149	0.394397	0.275162	0.26881	0.283632	0.31793	0.34385	0.344723	0.33639	0.250255	0.291938	0.31253	0.365763	0.415613	0.405673	0.374242	0.224125	0.458882	0.533583	0.531297	0.689259	0.685648	0.61089	0.33597	0.798462	0.77557	0.868759	0.563648	0.546957	0.600196	0.563051	0.912132	0.904058	0.88988	0.869241	0.856507	0.844387	0.674278
Total cholesterol small LDL	0.162472	0.147032	0.161666	0.161905	0.151461	0.145546	0.139812	0.0738432	0.0837979	0.140379	0.149018	0.116595	0.18017	0.0443898	0.0278808	0.0427402	0.0780525	0.107753	0.11112	0.0970569	0.00769665	0.0623406	0.0839618	0.136415	0.195424	0.206943	0.139838	-0.0045477	0.253849	0.350903	0.332371	0.605402	0.665693	0.42502	0.114252	0.767252	0.787182	0.916006	0.636614	0.626358	0.661316	0.389332	0.965467	0.966373	0.983885	0.933836	0.89462	0.96396	0.604473
Cholesterol esters small LDL	0.167588	0.151215	0.166263	0.164324	0.146126	0.151674	0.144178	0.0790871	0.0882605	0.145435	0.151806	0.117403	0.184552	0.0490701	0.0302165	0.0447712	0.0806468	0.108264	0.108258	0.0995089	0.0101562	0.0632114	0.0837041	0.136752	0.188355	0.190961	0.140811	-0.00269836	0.252668	0.346313	0.322324	0.592997	0.6524	0.415649	0.118183	0.752576	0.767802	0.907763	0.606755	0.598904	0.631875	0.397875	0.966812	0.95928	0.986053	0.918816	0.874966	0.959795	0.621624
Free cholesterol small LDL	0.0663614	0.0575282	0.0639544	0.0981431	0.162929	0.0444247	0.0478133	-0.0097019	0.00373114	0.0484939	0.0778012	0.0693804	0.0895849	-0.0344016	-0.0282855	-0.0115265	0.0151899	0.0638714	0.100508	0.0324834	-0.0476373	0.0189927	0.0509971	0.0912131	0.221586	0.318659	0.0889635	-0.0518291	0.201153	0.314375	0.334583	0.609218	0.675921	0.41601	0.0404045	0.79907	0.844136	0.878721	0.802361	0.758674	0.841393	0.259213	0.83477	0.898715	0.844721	0.931284	0.932289	0.875059	0.413115
Triglycerides small LDL	0.620516	0.626789	0.644677	0.634513	0.567002	0.64622	0.619397	0.603238	0.61353	0.654239	0.613616	0.568401	0.654804	0.599653	0.596593	0.602083	0.632841	0.623487	0.590618	0.640986	0.582938	0.585569	0.585421	0.63673	0.585868	0.461485	0.661212	0.537126	0.694712	0.686112	0.677201	0.571078	0.45222	0.718119	0.675922	0.601305	0.455308	0.551614	0.0802457	0.0731231	0.142296	0.883568	0.642334	0.538771	0.555343	0.418043	0.400298	0.429554	0.928759
Concentration very-large HDL particles	-0.236194	-0.222938	-0.200343	-0.238032	-0.276834	-0.204164	-0.222886	-0.268787	-0.260886	-0.211462	-0.270438	-0.324618	-0.212748	-0.269494	-0.305033	-0.301124	-0.271478	-0.287605	-0.327297	-0.251371	-0.311633	-0.360481	-0.362169	-0.311735	-0.316081	-0.342802	-0.276857	-0.399787	-0.321605	-0.329868	-0.343446	-0.293816	-0.292692	-0.262689	-0.316699	0.0557796	-0.0424074	0.218782	-0.171311	-0.23835	0.00856753	-0.0663229	0.397516	0.342943	0.424483	0.266363	0.186374	0.431824	0.412659
Total lipids very-large HDL	-0.217813	-0.203133	-0.179146	-0.225576	-0.270877	-0.186865	-0.201769	-0.252521	-0.243853	-0.194892	-0.254911	-0.310139	-0.196279	-0.251887	-0.288995	-0.285626	-0.256728	-0.275681	-0.319425	-0.235954	-0.294733	-0.34682	-0.350442	-0.30059	-0.314814	-0.348481	-0.266823	-0.383034	-0.311084	-0.319486	-0.332211	-0.285536	-0.285784	-0.253434	-0.307788	0.0415045	-0.0448449	0.20552	-0.165433	-0.227384	0.00525166	-0.0722064	0.391616	0.338509	0.418243	0.266763	0.189531	0.425975	0.384835
Phospholipids very-large HDL	-0.321178	-0.309251	-0.287535	-0.321445	-0.3559	-0.288331	-0.309427	-0.349266	-0.342201	-0.294583	-0.353902	-0.406064	-0.29788	-0.349316	-0.382714	-0.379159	-0.350352	-0.36676	-0.403847	-0.332086	-0.388702	-0.43605	-0.437373	-0.388514	-0.388789	-0.406568	-0.354117	-0.473504	-0.399178	-0.40817	-0.421042	-0.364451	-0.353408	-0.341731	-0.3885	0.00991885	-0.0907938	0.188344	-0.206952	-0.280832	-0.0136984	-0.130297	0.358312	0.307378	0.397396	0.230262	0.143938	0.412187	0.379097
Total cholesterol very-large HDL	-0.136328	-0.119778	-0.0937519	-0.156071	-0.213275	-0.110313	-0.11604	-0.177473	-0.167505	-0.120399	-0.178183	-0.234168	-0.119706	-0.175431	-0.214788	-0.21239	-0.185641	-0.208193	-0.257598	-0.163858	-0.219294	-0.274103	-0.281086	-0.233965	-0.267228	-0.316301	-0.203694	-0.303822	-0.239411	-0.244422	-0.254067	-0.212877	-0.217231	-0.183024	-0.244854	0.0441687	-0.0124687	0.196278	-0.11642	-0.160076	0.0176073	-0.0478877	0.389635	0.340734	0.411254	0.280794	0.213934	0.415653	0.333815
Cholesterol esters very-large HDL	-0.125128	-0.108462	-0.0822454	-0.147245	-0.204465	-0.101448	-0.104258	-0.168765	-0.15856	-0.112465	-0.167494	-0.222282	-0.110189	-0.166883	-0.205989	-0.203699	-0.178004	-0.200146	-0.24908	-0.156144	-0.210239	-0.26354	-0.270751	-0.225234	-0.259936	-0.308308	-0.196772	-0.291477	-0.226859	-0.227818	-0.235045	-0.187688	-0.188727	-0.166988	-0.238078	0.0488917	0.00649617	0.197143	-0.0825278	-0.121962	0.039585	-0.0531843	0.3858	0.342098	0.407703	0.289232	0.226421	0.41456	0.306282
Free cholesterol very-large HDL	-0.158092	-0.142713	-0.118431	-0.170909	-0.225568	-0.127548	-0.140418	-0.191556	-0.18277	-0.135067	-0.197044	-0.253487	-0.138103	-0.189579	-0.22792	-0.225235	-0.196946	-0.219078	-0.267432	-0.176178	-0.232957	-0.289061	-0.294971	-0.245728	-0.273179	-0.321927	-0.212138	-0.322323	-0.260889	-0.275683	-0.291203	-0.26648	-0.279009	-0.215297	-0.251831	0.0323196	-0.0581333	0.187607	-0.195774	-0.248395	-0.0369725	-0.0322499	0.384613	0.324767	0.4044	0.249577	0.17534	0.402565	0.390538
Triglycerides very-large HDL	0.48295	0.490515	0.487525	0.536688	0.561304	0.505322	0.481147	0.478222	0.482793	0.510812	0.498338	0.484065	0.514076	0.467519	0.456981	0.467301	0.48818	0.509158	0.508142	0.505263	0.446002	0.440199	0.45481	0.489433	0.550351	0.5427	0.513246	0.380844	0.440117	0.416462	0.37985	0.322227	0.227059	0.449668	0.436618	0.446259	0.30753	0.3429	0.0848869	0.0384974	0.172192	0.53596	0.391796	0.331575	0.272227	0.286672	0.308427	0.222178	0.600881
Concentration large HDL particles	-0.469183	-0.448374	-0.42735	-0.441199	-0.434489	-0.42756	-0.451332	-0.475711	-0.463738	-0.422259	-0.480407	-0.521657	-0.432159	-0.4664	-0.482269	-0.478041	-0.453583	-0.463875	-0.483219	-0.438711	-0.486621	-0.529447	-0.524416	-0.481596	-0.446305	-0.418288	-0.449158	-0.566647	-0.492954	-0.496756	-0.473717	-0.434624	-0.418535	-0.410391	-0.488507	-0.0289469	-0.12582	0.131876	-0.181191	-0.290797	0.0580031	-0.250767	0.241847	0.2253	0.298229	0.175256	0.099528	0.338739	0.250431
Total lipids large HDL	-0.468338	-0.44772	-0.426526	-0.444585	-0.442268	-0.427576	-0.449874	-0.474724	-0.462925	-0.422059	-0.481777	-0.523567	-0.433141	-0.464693	-0.481244	-0.477491	-0.453359	-0.466003	-0.488004	-0.438685	-0.484929	-0.52994	-0.526375	-0.483815	-0.455025	-0.43195	-0.451574	-0.565096	-0.498635	-0.505212	-0.484969	-0.450256	-0.435671	-0.421766	-0.489943	-0.0494274	-0.146427	0.114844	-0.203706	-0.310355	0.0327406	-0.257641	0.230105	0.212439	0.286798	0.162216	0.0862549	0.326794	0.239481
Phospholipids large HDL	-0.440262	-0.420922	-0.397425	-0.418936	-0.425656	-0.399076	-0.423537	-0.45264	-0.440407	-0.394697	-0.456126	-0.502509	-0.403518	-0.444621	-0.463905	-0.459463	-0.432491	-0.445525	-0.470551	-0.41693	-0.468752	-0.511349	-0.507445	-0.461111	-0.437603	-0.42364	-0.428878	-0.548953	-0.466478	-0.468052	-0.449132	-0.402669	-0.385728	-0.38377	-0.465563	-0.00917421	-0.105061	0.170261	-0.182998	-0.284547	0.0486058	-0.215027	0.293659	0.271552	0.354763	0.212937	0.131731	0.385644	0.289822
Total cholesterol large HDL	-0.503879	-0.482671	-0.463263	-0.480602	-0.472711	-0.464253	-0.484032	-0.505739	-0.494652	-0.458451	-0.516562	-0.554571	-0.471394	-0.493921	-0.508446	-0.505718	-0.484474	-0.497782	-0.517964	-0.470857	-0.510777	-0.558444	-0.555994	-0.517458	-0.487542	-0.45826	-0.485597	-0.589635	-0.539216	-0.550008	-0.528328	-0.503006	-0.488265	-0.468788	-0.522901	-0.100414	-0.194594	0.0539963	-0.229009	-0.337641	0.00767037	-0.308501	0.163299	0.149933	0.21894	0.107294	0.0350009	0.267325	0.181215
Cholesterol esters large HDL	-0.499363	-0.47739	-0.457995	-0.474992	-0.467239	-0.458414	-0.478817	-0.498872	-0.487784	-0.452299	-0.511271	-0.549254	-0.466159	-0.486237	-0.500214	-0.497731	-0.476898	-0.490855	-0.5112	-0.463707	-0.502282	-0.551265	-0.549205	-0.511183	-0.482945	-0.455779	-0.478725	-0.581613	-0.534768	-0.548187	-0.525627	-0.509796	-0.498786	-0.46797	-0.515112	-0.110124	-0.208035	0.0394912	-0.245238	-0.354511	-0.00663687	-0.304213	0.148815	0.133525	0.202876	0.0894267	0.017675	0.249318	0.181085
Free cholesterol large HDL	-0.517905	-0.499536	-0.480144	-0.498697	-0.490192	-0.483218	-0.500618	-0.528212	-0.517241	-0.478473	-0.533217	-0.571122	-0.488034	-0.519245	-0.535744	-0.532173	-0.509549	-0.52055	-0.540066	-0.49454	-0.538978	-0.581646	-0.577866	-0.537661	-0.501878	-0.464924	-0.508115	-0.615621	-0.55249	-0.553733	-0.535352	-0.475818	-0.447496	-0.469298	-0.548361	-0.0648601	-0.144898	0.106123	-0.168818	-0.274403	0.0593405	-0.322497	0.214699	0.208414	0.275806	0.171352	0.0974919	0.330973	0.180351
Triglycerides large HDL	0.288852	0.302712	0.30357	0.373763	0.43105	0.319705	0.287902	0.290854	0.304028	0.340367	0.326199	0.314505	0.341263	0.285536	0.285893	0.301683	0.32756	0.360808	0.378394	0.344378	0.272864	0.289266	0.318096	0.358504	0.468531	0.509655	0.378907	0.217339	0.340953	0.349857	0.340652	0.359694	0.305398	0.414737	0.297129	0.560886	0.433609	0.51679	0.239505	0.161663	0.378557	0.445279	0.515486	0.491008	0.445221	0.459131	0.464435	0.421128	0.575133
Concentration medium HDL particles	-0.187825	-0.151635	-0.134313	-0.102986	-0.0408823	-0.13585	-0.163139	-0.153414	-0.131233	-0.107054	-0.146303	-0.162294	-0.122909	-0.129549	-0.10028	-0.0930793	-0.0801469	-0.0734252	-0.0542549	-0.079148	-0.102501	-0.115964	-0.0978112	-0.0753786	-0.00949397	0.0417508	-0.0576868	-0.143367	-0.067796	-0.0595966	0.0356275	-0.0563425	-0.098668	0.0289718	-0.0886799	0.131453	0.0398535	0.150055	-0.0276346	-0.141526	0.179676	0.014479	0.103845	0.137415	0.142113	0.129032	0.120731	0.143596	0.165546
Total lipids medium HDL	-0.244876	-0.208723	-0.188202	-0.171176	-0.123194	-0.192603	-0.218429	-0.214949	-0.192713	-0.165322	-0.211711	-0.23353	-0.18252	-0.190274	-0.167061	-0.160592	-0.146125	-0.145554	-0.135034	-0.143779	-0.168369	-0.188604	-0.173375	-0.148223	-0.0962273	-0.0550742	-0.12949	-0.213511	-0.14235	-0.135063	-0.0448609	-0.122138	-0.154141	-0.0472834	-0.160095	0.0804355	-0.00487675	0.133517	-0.0667697	-0.177284	0.14275	-0.0466147	0.110443	0.141433	0.162453	0.128889	0.109104	0.168891	0.144243
Phospholipids medium HDL	-0.229783	-0.193998	-0.175453	-0.147406	-0.0884245	-0.176476	-0.205101	-0.197417	-0.175746	-0.150184	-0.191885	-0.210688	-0.165395	-0.173914	-0.145231	-0.138487	-0.124694	-0.119732	-0.101848	-0.123837	-0.147787	-0.162446	-0.1457	-0.120846	-0.0585891	-0.00923859	-0.100446	-0.190523	-0.10609	-0.0982731	-0.00299165	-0.0925395	-0.132756	-0.00602031	-0.123355	0.126656	0.0282197	0.152767	-0.0438853	-0.164425	0.17916	0.00544054	0.115024	0.141762	0.154119	0.124636	0.108537	0.157224	0.201156
Total cholesterol medium HDL	-0.386977	-0.352789	-0.329408	-0.339026	-0.310298	-0.340498	-0.357736	-0.365748	-0.345038	-0.31659	-0.370112	-0.396692	-0.336058	-0.339994	-0.329592	-0.325475	-0.311594	-0.321449	-0.325174	-0.306181	-0.327994	-0.362163	-0.352818	-0.329015	-0.29586	-0.258114	-0.312398	-0.378073	-0.338132	-0.331848	-0.253978	-0.289154	-0.290123	-0.250826	-0.350449	-0.0740267	-0.124932	0.0410157	-0.127874	-0.225266	0.0649029	-0.251524	0.0534204	0.0940333	0.135307	0.0936608	0.0601973	0.166503	-0.0115493
Cholesterol esters medium HDL	-0.40258	-0.367949	-0.343923	-0.359267	-0.337785	-0.355147	-0.371938	-0.378697	-0.358699	-0.332077	-0.388409	-0.416148	-0.353545	-0.351626	-0.34267	-0.33973	-0.326969	-0.340897	-0.34852	-0.322357	-0.339975	-0.379217	-0.372377	-0.35022	-0.328213	-0.299062	-0.333298	-0.390361	-0.363635	-0.362863	-0.285734	-0.332551	-0.334693	-0.287003	-0.36773	-0.126887	-0.177465	-0.00788458	-0.176775	-0.27024	0.0129933	-0.278175	0.0129557	0.0495924	0.0984674	0.0463051	0.0098959	0.128375	-0.0394602
Free cholesterol medium HDL	-0.293356	-0.263417	-0.243945	-0.227521	-0.168686	-0.254039	-0.27224	-0.284731	-0.262254	-0.227237	-0.265396	-0.285757	-0.236514	-0.267258	-0.250003	-0.240736	-0.222113	-0.213483	-0.19987	-0.213701	-0.253784	-0.263254	-0.243102	-0.212708	-0.131875	-0.0590427	-0.198143	-0.300089	-0.202054	-0.171404	-0.0941813	-0.0760575	-0.072784	-0.0713204	-0.251	0.17035	0.119693	0.261388	0.0982844	-0.0116066	0.295323	-0.113745	0.236214	0.291719	0.297251	0.303702	0.285005	0.331672	0.11999
Triglycerides medium HDL	0.710073	0.715563	0.709954	0.771981	0.78744	0.725264	0.701937	0.734267	0.741106	0.742735	0.75703	0.764987	0.744264	0.732216	0.756632	0.765205	0.769948	0.794608	0.818425	0.763666	0.749522	0.789049	0.805838	0.809585	0.826493	0.776447	0.806658	0.767203	0.83154	0.829501	0.840423	0.70889	0.603489	0.815028	0.807019	0.493943	0.413552	0.326769	0.180733	0.201592	0.135762	0.767389	0.245055	0.210039	0.157907	0.173281	0.223337	0.046438	0.442755
Concentration small HDL particles	0.213603	0.241625	0.26308	0.231637	0.187307	0.253511	0.238847	0.257224	0.271933	0.273338	0.233599	0.214839	0.250854	0.285776	0.310732	0.30782	0.307168	0.281647	0.266893	0.295344	0.315753	0.299503	0.292628	0.293789	0.211673	0.119713	0.296085	0.321627	0.325298	0.305124	0.384637	0.164433	0.0747865	0.309914	0.340308	-0.0137774	-0.0605016	-0.0519744	-0.196872	-0.2007	-0.161745	0.299344	-0.0718439	-0.0881797	-0.0510761	-0.131085	-0.126554	-0.136163	0.110223
Total lipids small HDL	-0.0449525	-0.0152037	0.00580719	0.00600605	0.0149848	-0.00169387	-0.0231446	-0.00966214	0.0105189	0.023384	-0.0128497	-0.0300023	0.00681612	0.0174041	0.0534696	0.0555288	0.0619971	0.0525159	0.059155	0.0526708	0.0542612	0.0528761	0.058536	0.0717045	0.0566813	0.0348887	0.0789771	0.0524138	0.127806	0.135655	0.234661	0.0960779	0.0415976	0.188095	0.113195	0.106497	0.045001	0.119155	-0.0653371	-0.128645	0.0658273	0.179994	0.0682839	0.0798393	0.113664	0.0458375	0.0343883	0.0686337	0.178906
Phospholipids small HDL	0.23024	0.26176	0.28325	0.233357	0.167659	0.274467	0.262954	0.288884	0.300449	0.292071	0.245809	0.228975	0.260684	0.322394	0.339813	0.33343	0.326146	0.290403	0.264202	0.314034	0.34951	0.314325	0.300139	0.291856	0.181113	0.068129	0.293159	0.351959	0.287309	0.24096	0.313217	0.0370528	-0.0688307	0.225391	0.333346	-0.194759	-0.238395	-0.250715	-0.351276	-0.345912	-0.325967	0.223992	-0.248242	-0.27411	-0.232537	-0.312748	-0.302838	-0.318952	-0.0227323
Total cholesterol small HDL	-0.437677	-0.422575	-0.40995	-0.362944	-0.274685	-0.416266	-0.435431	-0.446529	-0.425897	-0.395571	-0.405881	-0.416099	-0.388334	-0.437899	-0.400261	-0.390599	-0.37322	-0.351694	-0.313279	-0.374695	-0.408386	-0.377479	-0.35347	-0.324984	-0.226667	-0.126911	-0.31581	-0.415153	-0.231925	-0.164745	-0.0773584	0.0187484	0.0642148	-0.0593394	-0.307981	0.300827	0.269041	0.410364	0.259953	0.149563	0.449568	-0.0862266	0.3308	0.391906	0.408606	0.391818	0.358279	0.447617	0.208717
Cholesterol esters small HDL	-0.464466	-0.458531	-0.450225	-0.392061	-0.291925	-0.455214	-0.472126	-0.491158	-0.473247	-0.439315	-0.437108	-0.444654	-0.422324	-0.49207	-0.457952	-0.446539	-0.42662	-0.396388	-0.351834	-0.426056	-0.469065	-0.425994	-0.398419	-0.367574	-0.246822	-0.125608	-0.360268	-0.472276	-0.265	-0.182053	-0.110232	0.0555109	0.127565	-0.0754909	-0.358125	0.367558	0.351613	0.494339	0.360748	0.257187	0.530685	-0.108369	0.410956	0.479255	0.488964	0.486178	0.450775	0.540928	0.227998
Free cholesterol small HDL	-0.0893227	-0.045408	-0.0216263	-0.0435346	-0.0500554	-0.0302552	-0.0490379	-0.0238418	-0.00289186	-0.00153251	-0.0567348	-0.0736408	-0.0363376	0.0178292	0.0505071	0.0483806	0.0475301	0.022952	0.0156907	0.0383786	0.0578928	0.0244055	0.021702	0.0274129	-0.0167288	-0.0584576	0.0396847	0.0394626	0.0344939	0.00312709	0.107865	-0.130219	-0.219325	0.0497877	0.0652294	-0.120303	-0.201487	-0.137692	-0.285117	-0.365981	-0.111632	0.0627038	-0.156801	-0.158542	-0.122035	-0.18889	-0.197238	-0.157874	0.0370822
Triglycerides small HDL	0.804872	0.811382	0.81174	0.823941	0.772446	0.82575	0.805582	0.837582	0.839038	0.835442	0.821153	0.81206	0.823596	0.842328	0.858377	0.857524	0.861714	0.852248	0.836636	0.853859	0.853688	0.858059	0.851769	0.86069	0.789432	0.656945	0.86956	0.848664	0.871166	0.824014	0.820557	0.571183	0.411429	0.792158	0.904999	0.362227	0.237353	0.160694	-0.0674399	-0.033323	-0.107358	0.886969	0.1594	0.0651784	0.0347529	-0.0208773	0.0150423	-0.104731	0.597894
Phospholipids total lipds ratio chylomicrons extremely-large VLDL	0.0856764	0.104407	0.156341	0.0230483	-0.119933	0.134008	0.114367	0.0898746	0.0961619	0.139146	0.0441022	-0.0219216	0.111926	0.106894	0.0767578	0.0710248	0.0942315	0.0375245	-0.0310915	0.10906	0.0773035	0.0282111	0.00617044	0.0449626	-0.078399	-0.203221	0.0675634	0.0273103	0.0663283	0.0393049	0.0685676	-0.0521252	-0.11346	0.0693202	0.0870111	-0.00462237	-0.0597187	0.0548595	-0.209901	-0.221431	-0.132598	0.201001	0.179547	0.122633	0.195893	0.044703	-0.00175963	0.145184	0.321817
Total cholesterol total lipids ratio chylomicrons extremely-large VLDL	0.474221	0.471326	0.448336	0.600247	0.722014	0.471161	0.448177	0.467322	0.480148	0.491537	0.54401	0.569648	0.515335	0.451586	0.485934	0.502641	0.513698	0.578402	0.638626	0.516913	0.472199	0.533486	0.571225	0.578927	0.706967	0.763536	0.576369	0.480786	0.595117	0.625352	0.623327	0.641628	0.596537	0.642672	0.526563	0.584341	0.522779	0.455253	0.396058	0.370246	0.409602	0.539727	0.340014	0.348438	0.261218	0.357501	0.41042	0.218101	0.364952
Cholesterol esters total lipids ratio chylomicrons extremely-large VLD	0.319944	0.315662	0.285102	0.459326	0.628422	0.306094	0.290116	0.307396	0.322614	0.327141	0.39769	0.437244	0.358375	0.290332	0.334894	0.353227	0.359976	0.43714	0.515199	0.359939	0.320348	0.393888	0.437486	0.44054	0.607716	0.710753	0.432993	0.338871	0.465147	0.513289	0.520638	0.592933	0.579354	0.542605	0.377043	0.569276	0.534894	0.455752	0.474291	0.440236	0.4885	0.388633	0.312886	0.350044	0.250847	0.386282	0.443165	0.237943	0.243844
Free cholesterol total lipids ratio chylomicrons extremely-large VLDL	0.780995	0.783758	0.8005	0.766369	0.661575	0.814062	0.783959	0.790525	0.788225	0.810902	0.771519	0.735558	0.799919	0.785977	0.761501	0.762216	0.777524	0.758743	0.716631	0.786117	0.757535	0.737879	0.728134	0.748911	0.651574	0.487546	0.764571	0.724985	0.718566	0.661519	0.624238	0.423404	0.285814	0.621198	0.761578	0.256707	0.133642	0.145293	-0.174901	-0.14308	-0.188633	0.76504	0.218913	0.111362	0.123588	0.0108951	0.0180876	-0.0102101	0.578717
Triglycerides total lipids ratio chylomicrons extremely-large VLDL	-0.505757	-0.509113	-0.494945	-0.624044	-0.724568	-0.513236	-0.483829	-0.499639	-0.514553	-0.534482	-0.570829	-0.585913	-0.55403	-0.488915	-0.518343	-0.535186	-0.551054	-0.605668	-0.653831	-0.554433	-0.5044	-0.559511	-0.593631	-0.610407	-0.718183	-0.755414	-0.61144	-0.504807	-0.633652	-0.660449	-0.665923	-0.660598	-0.602739	-0.686038	-0.56586	-0.611602	-0.537317	-0.489375	-0.375135	-0.344875	-0.406114	-0.603615	-0.391649	-0.390165	-0.312919	-0.384262	-0.430308	-0.258128	-0.44474
Phospholipids total lipds ratio very-large VLDL	0.769861	0.766498	0.782311	0.759926	0.682751	0.779418	0.763126	0.717943	0.720481	0.771959	0.750953	0.707081	0.788886	0.696343	0.657891	0.66757	0.697771	0.701669	0.669193	0.719385	0.644449	0.645375	0.651397	0.691779	0.659564	0.552543	0.703686	0.59648	0.698549	0.704166	0.658351	0.649825	0.575527	0.703418	0.652359	0.549245	0.486463	0.518165	0.217797	0.254416	0.176737	0.743329	0.599134	0.533995	0.524347	0.466868	0.472121	0.425051	0.653658
Total cholesterol total lipids ratio very-large VLDL	-0.454098	-0.491187	-0.505542	-0.417407	-0.282547	-0.500575	-0.502126	-0.544314	-0.550654	-0.521086	-0.440038	-0.418871	-0.458923	-0.585756	-0.583217	-0.569178	-0.559271	-0.491953	-0.423557	-0.549938	-0.596704	-0.520842	-0.487332	-0.479759	-0.301001	-0.105984	-0.49329	-0.557921	-0.403459	-0.298536	-0.299253	0.0428557	0.195041	-0.245886	-0.527846	0.202651	0.302858	0.316425	0.475905	0.465596	0.449561	-0.387748	0.255374	0.338901	0.313129	0.405846	0.401874	0.394829	-0.153805
Cholesterol esters total lipids ratio very-large VLDL	-0.552662	-0.585968	-0.60953	-0.502411	-0.338245	-0.601296	-0.597057	-0.615741	-0.621111	-0.613119	-0.52191	-0.478609	-0.560349	-0.648303	-0.629538	-0.617279	-0.618455	-0.54713	-0.463692	-0.616112	-0.638767	-0.557019	-0.522287	-0.531049	-0.340027	-0.121709	-0.551201	-0.581829	-0.464531	-0.366454	-0.354994	-0.0413737	0.112207	-0.321159	-0.574667	0.0993856	0.211051	0.180163	0.448188	0.428436	0.425681	-0.498557	0.0697138	0.173145	0.129694	0.265076	0.274561	0.232665	-0.328539
Free cholesterol total lipids ratio very-large VLDL	-0.256146	-0.291175	-0.285092	-0.253617	-0.202368	-0.287054	-0.297975	-0.37151	-0.377284	-0.315569	-0.277282	-0.296986	-0.253222	-0.417114	-0.445477	-0.431956	-0.405242	-0.360537	-0.336453	-0.384042	-0.462316	-0.416242	-0.392629	-0.358546	-0.244153	-0.133539	-0.357283	-0.465379	-0.284207	-0.193668	-0.214784	0.10091	0.222169	-0.138694	-0.402611	0.275446	0.335255	0.439528	0.378211	0.3806	0.36636	-0.178059	0.487716	0.517111	0.53804	0.524902	0.491387	0.571032	0.146856
Triglycerides total lipids ratio very-large VLDL	0.150442	0.18974	0.195748	0.125643	0.0347656	0.193954	0.200476	0.262299	0.266343	0.21805	0.153743	0.152203	0.151132	0.31499	0.325833	0.308788	0.288282	0.224166	0.179607	0.270738	0.344284	0.273973	0.242532	0.217462	0.071559	-0.0617361	0.224837	0.327695	0.14514	0.0484567	0.069593	-0.245987	-0.36003	-0.000254065	0.277611	-0.364235	-0.430824	-0.476061	-0.481419	-0.488927	-0.444106	0.100144	-0.471714	-0.516335	-0.500624	-0.545918	-0.537387	-0.534733	-0.113688
Phospholipids total lipds ratio large VLDL	0.841494	0.844203	0.855525	0.836611	0.751772	0.854483	0.84093	0.825559	0.830214	0.858877	0.835306	0.801221	0.859488	0.817312	0.801433	0.806588	0.829763	0.823633	0.789065	0.841404	0.790437	0.792912	0.792661	0.825282	0.764567	0.626963	0.836639	0.75532	0.836446	0.822329	0.78349	0.692523	0.579268	0.812536	0.817665	0.567071	0.475635	0.482783	0.16297	0.196113	0.13261	0.879239	0.543504	0.463028	0.44631	0.382666	0.393724	0.331615	0.707735
Total cholesterol total lipids ratio large VLDL	0.432412	0.412917	0.399796	0.506398	0.595868	0.41194	0.395465	0.373528	0.37993	0.413239	0.470833	0.483959	0.457508	0.329976	0.333157	0.354542	0.379387	0.457913	0.514246	0.39621	0.310449	0.392645	0.436127	0.45961	0.616405	0.694298	0.454263	0.315958	0.506887	0.578244	0.559437	0.726911	0.733502	0.61992	0.380852	0.745724	0.72981	0.684399	0.635147	0.618481	0.624249	0.487604	0.602329	0.627188	0.544635	0.645613	0.681851	0.527908	0.429949
Cholesterol esters total lipids ratio large VLDL	-0.0941157	-0.122289	-0.142691	-0.00442093	0.151706	-0.125518	-0.14135	-0.159908	-0.153317	-0.126039	-0.0435148	-0.0124356	-0.0716285	-0.204726	-0.192181	-0.169954	-0.150926	-0.0544728	0.035304	-0.137423	-0.21196	-0.112116	-0.0598093	-0.0465218	0.175565	0.343873	-0.0579463	-0.183352	0.0233307	0.124208	0.125046	0.405045	0.494835	0.185097	-0.11883	0.54556	0.579809	0.560074	0.641486	0.597759	0.664711	0.0202883	0.439696	0.512051	0.446363	0.568142	0.587716	0.495039	0.126335
Free cholesterol total lipids ratio large VLDL	0.920787	0.924831	0.932628	0.906249	0.814976	0.93026	0.92452	0.909873	0.91236	0.931836	0.911268	0.882863	0.929994	0.903919	0.879613	0.882785	0.898523	0.889823	0.850684	0.912792	0.872585	0.85999	0.855749	0.877551	0.802921	0.653669	0.885192	0.835093	0.86099	0.833322	0.788193	0.667562	0.546403	0.80358	0.856104	0.462837	0.38798	0.353669	0.101455	0.156863	0.0255826	0.841003	0.422786	0.343277	0.317468	0.277383	0.302637	0.20042	0.582023
Triglycerides total lipids ratio large VLDL	-0.58861	-0.574889	-0.568427	-0.647544	-0.700456	-0.576444	-0.559293	-0.540729	-0.548376	-0.579514	-0.617553	-0.619706	-0.614245	-0.502813	-0.506186	-0.525527	-0.550382	-0.610097	-0.64719	-0.563999	-0.483341	-0.553009	-0.587207	-0.616887	-0.727578	-0.755276	-0.616134	-0.478617	-0.659716	-0.713608	-0.692634	-0.796551	-0.767578	-0.748655	-0.551939	-0.784388	-0.742504	-0.703776	-0.575377	-0.568605	-0.562156	-0.657658	-0.646155	-0.646316	-0.569916	-0.639742	-0.673888	-0.526055	-0.562794
Phospholipids total lipds ratio medium VLDL	-0.527794	-0.534836	-0.50671	-0.544032	-0.568458	-0.513965	-0.536073	-0.583395	-0.5773	-0.518984	-0.561352	-0.61054	-0.506345	-0.595633	-0.621499	-0.616447	-0.581338	-0.586548	-0.608343	-0.563486	-0.634287	-0.63284	-0.628299	-0.570161	-0.540277	-0.510348	-0.546853	-0.681184	-0.485873	-0.436066	-0.427871	-0.222091	-0.137904	-0.344244	-0.546943	0.165217	0.141942	0.394766	0.0980882	0.0349859	0.252631	-0.195677	0.515243	0.498616	0.591766	0.43915	0.343353	0.629698	0.370403
Total cholesterol total lipids ratio medium VLDL	0.0225513	0.00349273	-0.0117645	0.119089	0.270062	0.00144217	-0.0173511	-0.0367652	-0.0282549	0.00914421	0.071201	0.09114	0.0563946	-0.0776381	-0.06424	-0.0399195	-0.0142077	0.0748246	0.154586	0.00174366	-0.0885377	0.0022407	0.0562753	0.0863809	0.320717	0.490067	0.0834444	-0.0922919	0.152258	0.254499	0.259599	0.536508	0.603818	0.343837	-0.00184576	0.755718	0.753269	0.754095	0.750366	0.682405	0.815725	0.196831	0.640266	0.707668	0.62404	0.753131	0.773515	0.6682	0.352299
Cholesterol esters total lipids ratio medium VLDL	-0.137701	-0.162307	-0.18158	-0.0456298	0.121618	-0.16889	-0.182077	-0.203691	-0.197965	-0.166113	-0.0899299	-0.0612929	-0.113005	-0.248091	-0.23552	-0.211894	-0.190967	-0.0965598	-0.00844912	-0.17628	-0.258293	-0.162929	-0.107675	-0.0871668	0.162355	0.363786	-0.0969342	-0.248025	-0.0200791	0.0931529	0.0994318	0.42602	0.530562	0.177798	-0.181195	0.641142	0.677837	0.669705	0.755826	0.694493	0.80089	-0.00385501	0.543628	0.633212	0.554451	0.701207	0.720058	0.623451	0.167683
Free cholesterol total lipids ratio medium VLDL	0.660082	0.671203	0.689114	0.670832	0.59865	0.691796	0.66557	0.65732	0.667285	0.70341	0.655791	0.611331	0.695693	0.656965	0.648999	0.654475	0.683757	0.671509	0.633127	0.694165	0.636828	0.630145	0.628672	0.679596	0.623702	0.482637	0.707952	0.578215	0.698006	0.671679	0.647688	0.523523	0.394875	0.694455	0.697116	0.550653	0.40062	0.486801	0.0389833	0.0257999	0.112194	0.849947	0.579932	0.475992	0.482541	0.366144	0.353454	0.370325	0.850804
Triglycerides total lipids ratio medium VLDL	0.0969803	0.115251	0.124449	0.00674832	-0.137179	0.112677	0.13491	0.159783	0.149756	0.104622	0.0559465	0.0444566	0.0597283	0.198472	0.189513	0.166122	0.136089	0.0532686	-0.0195401	0.117404	0.21343	0.130247	0.0784598	0.0403818	-0.189129	-0.357627	0.038116	0.227202	-0.0335084	-0.136523	-0.146498	-0.436234	-0.513763	-0.239204	0.118791	-0.721141	-0.711948	-0.756535	-0.705666	-0.627204	-0.798655	-0.127215	-0.667122	-0.729945	-0.665415	-0.764639	-0.768233	-0.716799	-0.37928
Phospholipids total lipds ratio small VLDL	-0.845531	-0.826241	-0.81735	-0.82555	-0.770121	-0.822438	-0.824284	-0.806399	-0.800845	-0.811281	-0.836567	-0.830039	-0.834271	-0.778757	-0.758516	-0.765897	-0.776045	-0.79015	-0.776554	-0.782746	-0.750207	-0.785839	-0.788815	-0.800209	-0.766791	-0.664439	-0.795517	-0.760773	-0.780557	-0.780489	-0.673984	-0.709504	-0.655307	-0.714858	-0.760097	-0.474039	-0.461026	-0.395448	-0.247634	-0.327718	-0.108911	-0.705967	-0.425937	-0.362566	-0.318806	-0.330583	-0.368449	-0.22133	-0.432927
Total cholesterol total lipids ratio small VLDL	-0.479975	-0.51196	-0.518099	-0.46526	-0.365095	-0.526457	-0.51918	-0.577299	-0.57831	-0.544193	-0.480952	-0.468398	-0.487564	-0.620982	-0.633902	-0.618262	-0.602231	-0.539355	-0.483993	-0.585958	-0.649558	-0.574796	-0.539279	-0.523886	-0.345516	-0.157156	-0.541087	-0.625126	-0.435525	-0.302871	-0.306162	0.138501	0.332288	-0.232483	-0.598195	0.351102	0.496718	0.527846	0.705931	0.687369	0.683377	-0.418676	0.461696	0.572109	0.551248	0.6541	0.634494	0.663303	-0.125828
Cholesterol esters total lipids ratio small VLDL	-0.418698	-0.453885	-0.46227	-0.410242	-0.316063	-0.470303	-0.460502	-0.520574	-0.523324	-0.491406	-0.422009	-0.407372	-0.431777	-0.567094	-0.583617	-0.567965	-0.553786	-0.490144	-0.435295	-0.537776	-0.598527	-0.520712	-0.485994	-0.474567	-0.302974	-0.121579	-0.495113	-0.567046	-0.390627	-0.257252	-0.272843	0.182857	0.381284	-0.201638	-0.552902	0.348654	0.507978	0.521692	0.720576	0.718394	0.666354	-0.399549	0.453498	0.563149	0.539454	0.648589	0.634155	0.645881	-0.150936
Free cholesterol total lipids ratio small VLDL	-0.685339	-0.676069	-0.663407	-0.635269	-0.54528	-0.669508	-0.683397	-0.698131	-0.684701	-0.652842	-0.668043	-0.676064	-0.649329	-0.693614	-0.677333	-0.670603	-0.651351	-0.629262	-0.598081	-0.640743	-0.687256	-0.675487	-0.65387	-0.620961	-0.490944	-0.346823	-0.606441	-0.722951	-0.543478	-0.483861	-0.399065	-0.257741	-0.188696	-0.34809	-0.620663	0.175016	0.154064	0.291702	0.239098	0.117219	0.444633	-0.352562	0.271941	0.332308	0.344513	0.348116	0.300856	0.439688	0.099724
Triglycerides total lipids ratio small VLDL	0.653656	0.678598	0.681578	0.635665	0.530665	0.690919	0.6846	0.73507	0.734517	0.704304	0.652602	0.640709	0.657398	0.768601	0.776365	0.763815	0.750777	0.696875	0.643567	0.736765	0.788698	0.729765	0.697941	0.686128	0.515104	0.317583	0.700668	0.769413	0.600442	0.479179	0.45576	0.0591714	-0.130565	0.398306	0.745488	-0.191266	-0.32768	-0.375205	-0.571695	-0.535881	-0.585147	0.566487	-0.311975	-0.427423	-0.420809	-0.509483	-0.481744	-0.546582	0.227842
Phospholipids total lipds ratio very-small VLDL	-0.0900144	-0.0962788	-0.0775267	-0.0737684	-0.0883685	-0.0797179	-0.104594	-0.151286	-0.139275	-0.0785071	-0.10301	-0.148058	-0.0568811	-0.168818	-0.184842	-0.171959	-0.132842	-0.119012	-0.12817	-0.116013	-0.201192	-0.175365	-0.158751	-0.0971203	-0.0536318	-0.0540532	-0.0772091	-0.240684	-0.0179464	0.039497	0.0168238	0.220022	0.26282	0.118916	-0.0971192	0.534306	0.469808	0.738853	0.270109	0.211723	0.416956	0.236779	0.835192	0.800383	0.87062	0.724564	0.649029	0.849351	0.651782
Total cholesterol total lipids ratio very-small VLDL	-0.541075	-0.560051	-0.577398	-0.553097	-0.462217	-0.588332	-0.556163	-0.577776	-0.586912	-0.605954	-0.538798	-0.496345	-0.577283	-0.595048	-0.599563	-0.597644	-0.617234	-0.582261	-0.533471	-0.615152	-0.595968	-0.563545	-0.549694	-0.586908	-0.476947	-0.304585	-0.617598	-0.544707	-0.583253	-0.511345	-0.501391	-0.230285	-0.0620112	-0.509193	-0.654461	-0.230973	-0.0304416	-0.155923	0.358306	0.37849	0.246714	-0.769921	-0.263974	-0.131753	-0.17604	0.00685679	0.0284262	-0.038118	-0.766225
Cholesterol esters total lipids ratio very-small VLDL	-0.318435	-0.343826	-0.363166	-0.351474	-0.29354	-0.373769	-0.337676	-0.363105	-0.377409	-0.398719	-0.328991	-0.288868	-0.367589	-0.386587	-0.402418	-0.402133	-0.423204	-0.394258	-0.359076	-0.420966	-0.398541	-0.372769	-0.365089	-0.406947	-0.331933	-0.199367	-0.441631	-0.346792	-0.416715	-0.355385	-0.36623	-0.119566	0.034461	-0.385991	-0.478707	-0.248623	-0.0336671	-0.207387	0.331651	0.404476	0.130819	-0.646479	-0.296336	-0.179342	-0.229722	-0.0452434	-0.0103576	-0.118411	-0.758051
Free cholesterol total lipids ratio very-small VLDL	-0.818041	-0.808558	-0.806673	-0.775601	-0.668243	-0.816027	-0.812271	-0.820072	-0.809489	-0.805145	-0.790927	-0.773135	-0.79946	-0.811463	-0.793154	-0.78785	-0.788944	-0.763436	-0.718838	-0.785055	-0.792399	-0.770326	-0.750798	-0.749183	-0.625401	-0.455413	-0.751432	-0.781592	-0.715431	-0.657344	-0.603729	-0.406118	-0.284785	-0.573948	-0.773248	-0.105724	-0.0330022	0.0289051	0.21293	0.114366	0.364093	-0.687415	-0.0325817	0.0645635	0.0651228	0.142169	0.115802	0.198477	-0.383529
Triglycerides total lipids ratio very-small VLDL	0.605264	0.628597	0.639106	0.592682	0.479508	0.65031	0.631758	0.678824	0.680348	0.664563	0.601361	0.57631	0.619342	0.709886	0.717941	0.706375	0.703334	0.648694	0.591778	0.690689	0.725293	0.669332	0.639186	0.642921	0.472179	0.266715	0.664193	0.695463	0.601074	0.48889	0.485457	0.0877079	-0.106379	0.432853	0.730976	-0.0968901	-0.266066	-0.262922	-0.573873	-0.54931	-0.550773	0.666152	-0.180966	-0.312149	-0.281408	-0.429642	-0.424262	-0.421172	0.437492
Phospholipids total lipds ratio IDL	-0.563057	-0.55024	-0.524427	-0.609945	-0.704801	-0.526064	-0.541228	-0.55283	-0.55361	-0.539362	-0.608105	-0.653863	-0.561352	-0.535931	-0.566647	-0.576365	-0.570406	-0.62291	-0.678035	-0.570966	-0.558875	-0.627169	-0.652065	-0.638514	-0.74998	-0.829014	-0.617349	-0.59684	-0.642434	-0.682392	-0.674131	-0.713179	-0.68005	-0.680253	-0.567193	-0.537836	-0.573714	-0.316585	-0.580947	-0.605412	-0.457188	-0.442786	-0.146409	-0.204531	-0.0325768	-0.288842	-0.396432	-0.0309666	-0.0637078
Total cholesterol total lipids ratio IDL	-0.0772884	-0.096808	-0.116102	-0.0505632	0.0664081	-0.130854	-0.102283	-0.138378	-0.136547	-0.133421	-0.0514813	-0.0113096	-0.0884584	-0.167456	-0.16242	-0.148258	-0.151101	-0.0859548	-0.0215754	-0.140964	-0.170001	-0.0988957	-0.0641736	-0.0779219	0.0880396	0.261112	-0.110082	-0.126339	-0.0589502	0.0476657	0.0387608	0.368858	0.503283	0.0761891	-0.200382	0.337013	0.513989	0.386892	0.756255	0.766008	0.64617	-0.278695	0.2529	0.390755	0.288961	0.53786	0.593257	0.383301	-0.399519
Cholesterol esters total lipids ratio IDL	0.279722	0.265476	0.239803	0.313538	0.419341	0.231039	0.259778	0.249144	0.249801	0.234972	0.317921	0.367304	0.268424	0.22848	0.245118	0.255918	0.244006	0.301311	0.361568	0.246838	0.241693	0.304446	0.332378	0.305024	0.430722	0.553623	0.27114	0.2926	0.288724	0.35541	0.343452	0.513104	0.568805	0.343638	0.189653	0.292099	0.43622	0.206	0.611837	0.656552	0.439976	-0.0175827	0.0460604	0.160349	0.0187766	0.303848	0.403196	0.0635721	-0.396615
Free cholesterol total lipids ratio IDL	-0.580358	-0.593356	-0.573301	-0.614809	-0.643245	-0.588464	-0.591143	-0.656239	-0.653185	-0.604497	-0.621777	-0.660452	-0.580209	-0.674665	-0.713181	-0.707405	-0.680819	-0.679971	-0.698188	-0.662507	-0.722236	-0.717688	-0.711775	-0.672096	-0.643309	-0.596646	-0.66405	-0.748294	-0.59836	-0.528869	-0.545855	-0.236532	-0.0938601	-0.463577	-0.675906	0.0733108	0.134035	0.36712	0.192425	0.166233	0.271861	-0.406338	0.486744	0.500407	0.603129	0.480208	0.383914	0.668168	0.0878628
Triglycerides total lipids ratio IDL	0.303088	0.3211	0.332779	0.293318	0.199653	0.350718	0.323781	0.37226	0.370343	0.359638	0.292672	0.265928	0.315925	0.399195	0.408467	0.396064	0.396331	0.342438	0.29184	0.383712	0.413928	0.360301	0.330394	0.340312	0.195508	0.0296842	0.368918	0.379628	0.319712	0.212588	0.221819	-0.145444	-0.313821	0.180139	0.453069	-0.173917	-0.363233	-0.320403	-0.630142	-0.636337	-0.548393	0.491432	-0.238272	-0.371943	-0.324164	-0.505731	-0.526165	-0.431836	0.477673
Phospholipids total lipds ratio large LDL	-0.158762	-0.144572	-0.160273	-0.160549	-0.143713	-0.151805	-0.137171	-0.0772688	-0.0849244	-0.145723	-0.139987	-0.100147	-0.179612	-0.0477681	-0.0267106	-0.040386	-0.0801682	-0.104643	-0.0991658	-0.101688	-0.00486198	-0.0453601	-0.0639472	-0.125749	-0.184578	-0.186789	-0.140959	0.0319354	-0.229738	-0.306445	-0.281935	-0.512567	-0.546398	-0.390233	-0.114133	-0.765918	-0.731023	-0.889108	-0.529476	-0.4994	-0.600081	-0.446084	-0.971399	-0.942117	-0.961644	-0.880977	-0.832159	-0.936752	-0.762549
Total cholesterol total lipids ratio large LDL	-0.0773939	-0.0988103	-0.100904	-0.0631852	0.00564907	-0.118892	-0.106108	-0.171307	-0.165055	-0.125409	-0.074182	-0.0709151	-0.0745247	-0.207363	-0.219408	-0.201858	-0.18071	-0.122714	-0.0813631	-0.161322	-0.236179	-0.164928	-0.129634	-0.104931	0.0436019	0.172732	-0.120622	-0.223756	-0.0236277	0.102857	0.0875332	0.47877	0.614463	0.173756	-0.19313	0.620423	0.739951	0.769759	0.821227	0.808231	0.793322	-0.0430906	0.726487	0.817044	0.776587	0.888673	0.886986	0.840333	0.0972993
Cholesterol esters total lipids ratio large LDL	0.236221	0.218454	0.218798	0.259542	0.307815	0.20396	0.208657	0.148161	0.157139	0.202001	0.243742	0.238092	0.249797	0.113467	0.105092	0.123887	0.150421	0.204725	0.237526	0.169739	0.0859012	0.157809	0.191902	0.2264	0.350247	0.429993	0.216561	0.0902967	0.311369	0.42395	0.402602	0.716744	0.793523	0.489793	0.149273	0.80332	0.869695	0.895907	0.814803	0.811947	0.781408	0.311826	0.866144	0.92003	0.869288	0.956384	0.965386	0.877827	0.372631
Free cholesterol total lipids ratio large LDL	-0.827134	-0.832722	-0.839573	-0.855542	-0.815803	-0.843675	-0.823847	-0.819689	-0.829115	-0.854991	-0.838834	-0.814156	-0.858583	-0.814153	-0.820164	-0.827472	-0.848535	-0.852695	-0.836817	-0.853264	-0.809291	-0.824381	-0.829615	-0.862544	-0.829148	-0.714202	-0.875677	-0.784628	-0.881459	-0.865495	-0.845512	-0.7023	-0.561584	-0.866427	-0.865238	-0.579286	-0.453398	-0.451252	-0.105724	-0.119931	-0.107483	-0.932763	-0.48607	-0.400205	-0.369919	-0.3173	-0.344776	-0.233776	-0.752672
Triglycerides total lipids ratio large LDL	0.221939	0.240962	0.254123	0.212605	0.119792	0.273058	0.243972	0.286276	0.284046	0.278151	0.207841	0.176625	0.236429	0.31195	0.313832	0.301866	0.303834	0.249831	0.196593	0.294928	0.319436	0.257898	0.227886	0.240754	0.101784	-0.0550049	0.273083	0.274989	0.209709	0.10131	0.107332	-0.241254	-0.398036	0.0744061	0.344472	-0.231025	-0.418827	-0.350573	-0.664611	-0.677534	-0.567132	0.395745	-0.2459	-0.381162	-0.323333	-0.515167	-0.544137	-0.420478	0.450266
Phospholipids total lipds ratio medium LDL	0.00774665	0.027849	0.0119953	0.0202274	0.0476598	0.021962	0.0333663	0.0959942	0.0898587	0.0322918	0.0320496	0.0694648	-0.00450289	0.126935	0.152359	0.139772	0.102887	0.0813053	0.0882437	0.083791	0.171997	0.124763	0.107933	0.0528563	0.00849779	0.00496744	0.045634	0.189013	-0.0621892	-0.148997	-0.114789	-0.408912	-0.488695	-0.21724	0.0584589	-0.634847	-0.648288	-0.829836	-0.515278	-0.496796	-0.571923	-0.260187	-0.918172	-0.89631	-0.953185	-0.842212	-0.774834	-0.941768	-0.597413
Total cholesterol total lipids ratio medium LDL	-0.0770011	-0.10295	-0.098834	-0.0852195	-0.0611223	-0.115529	-0.107834	-0.175162	-0.170505	-0.126254	-0.0878292	-0.0978025	-0.0771635	-0.212682	-0.234294	-0.218765	-0.193022	-0.14848	-0.125844	-0.173327	-0.252032	-0.182558	-0.155074	-0.121852	-0.0181519	0.0636921	-0.133689	-0.239679	-0.0218763	0.0964377	0.0632453	0.456271	0.590791	0.157383	-0.180992	0.605715	0.712635	0.79461	0.739745	0.738308	0.719403	0.0208529	0.801981	0.854394	0.857503	0.885235	0.854827	0.900583	0.221658
Cholesterol esters total lipids ratio medium LDL	0.115211	0.092785	0.103471	0.10706	0.0931622	0.0907697	0.0862695	0.0216013	0.0278791	0.0813489	0.0994623	0.0723506	0.124576	-0.01333	-0.0370603	-0.0219604	0.011397	0.0443416	0.0487656	0.0305405	-0.0565541	0.00444587	0.0269873	0.0736048	0.135426	0.153467	0.0714262	-0.0580649	0.182576	0.282847	0.243218	0.565621	0.65345	0.339513	0.0416333	0.70358	0.751088	0.878809	0.641729	0.644778	0.641377	0.294116	0.928684	0.931646	0.959506	0.907906	0.864349	0.948959	0.504162
Free cholesterol total lipids ratio medium LDL	-0.350949	-0.338646	-0.35237	-0.364835	-0.337227	-0.349293	-0.328433	-0.284188	-0.293408	-0.34821	-0.344448	-0.307882	-0.378134	-0.258424	-0.246137	-0.260116	-0.296959	-0.319527	-0.314588	-0.311926	-0.226154	-0.27528	-0.293968	-0.34907	-0.381775	-0.347874	-0.359419	-0.207899	-0.450541	-0.516302	-0.485929	-0.657188	-0.661155	-0.571076	-0.347227	-0.783979	-0.734769	-0.875143	-0.473717	-0.459779	-0.52188	-0.625314	-0.934829	-0.886312	-0.913546	-0.809431	-0.772115	-0.841181	-0.803456
Triglycerides total lipids ratio medium LDL	0.169166	0.187157	0.207083	0.164107	0.0674115	0.22207	0.187729	0.209709	0.211976	0.225876	0.148407	0.102629	0.192232	0.230597	0.226567	0.218219	0.231932	0.181263	0.125006	0.227646	0.227575	0.170952	0.146018	0.175763	0.047095	-0.107771	0.211979	0.172435	0.177017	0.0921942	0.099587	-0.180394	-0.315683	0.0898038	0.281209	-0.0921182	-0.286044	-0.137446	-0.57745	-0.601786	-0.448441	0.435161	-0.00269043	-0.14196	-0.0563259	-0.296016	-0.349909	-0.15895	0.621135
Phospholipids total lipds ratio small LDL	-0.0691154	-0.0452037	-0.0585984	-0.0553939	-0.0320695	-0.0477638	-0.0390964	0.0235468	0.0189499	-0.0359276	-0.0472215	-0.0151073	-0.0775821	0.0583448	0.0809785	0.0677966	0.0329307	0.00544954	0.00491216	0.0156187	0.101538	0.0436447	0.0246147	-0.0255905	-0.076038	-0.0840193	-0.0275042	0.106389	-0.151357	-0.247805	-0.21594	-0.518011	-0.599731	-0.30966	-0.019249	-0.693777	-0.721753	-0.867494	-0.590668	-0.586485	-0.611568	-0.319889	-0.928808	-0.918147	-0.960873	-0.873082	-0.817342	-0.943991	-0.588849
Total cholesterol total lipids ratio small LDL	-0.152828	-0.180539	-0.174488	-0.163554	-0.142084	-0.190037	-0.185762	-0.254248	-0.250754	-0.203725	-0.167951	-0.181887	-0.153403	-0.293162	-0.314424	-0.299498	-0.271996	-0.228801	-0.205848	-0.253657	-0.333247	-0.263457	-0.236744	-0.200847	-0.0982904	-0.0155541	-0.210078	-0.321309	-0.0856809	0.0355381	0.00967751	0.404682	0.544643	0.10254	-0.243203	0.592465	0.690146	0.794018	0.7123	0.705054	0.708493	5.55714e-05	0.80489	0.854787	0.871266	0.87357	0.831521	0.916348	0.26106
Cholesterol esters total lipids ratio small LDL	0.0426871	0.0190665	0.0318031	0.0290956	0.00883045	0.0197797	0.0132394	-0.0526808	-0.0475373	0.00782972	0.0210111	-0.0101168	0.0505757	-0.0880242	-0.113944	-0.0998711	-0.0655528	-0.0362171	-0.0347251	-0.0469943	-0.1335	-0.0768596	-0.0562143	-0.00812161	0.0477283	0.0630215	-0.00818905	-0.13788	0.106	0.20498	0.167635	0.490725	0.584347	0.26334	-0.0287115	0.657208	0.699222	0.850689	0.591619	0.591157	0.604394	0.250094	0.913265	0.911711	0.955863	0.878192	0.823345	0.946836	0.512299
Free cholesterol total lipids ratio small LDL	-0.38091	-0.371086	-0.385172	-0.395053	-0.358918	-0.384828	-0.361262	-0.320432	-0.329128	-0.384523	-0.371837	-0.331393	-0.409377	-0.296706	-0.281151	-0.294204	-0.331915	-0.34894	-0.336675	-0.347123	-0.261938	-0.298829	-0.315131	-0.37115	-0.393531	-0.346725	-0.385185	-0.232478	-0.453854	-0.504333	-0.468763	-0.602061	-0.588115	-0.553694	-0.369038	-0.731235	-0.658719	-0.815345	-0.373839	-0.358447	-0.431999	-0.642526	-0.894394	-0.832612	-0.865597	-0.745679	-0.707515	-0.783399	-0.826373
Triglycerides total lipids ratio small LDL	0.58848	0.606421	0.61844	0.592351	0.498216	0.633662	0.605067	0.637271	0.639932	0.643987	0.582728	0.549516	0.611202	0.656437	0.659182	0.652218	0.661356	0.619292	0.568784	0.655063	0.659735	0.613985	0.592223	0.611889	0.480422	0.30015	0.639224	0.615052	0.58965	0.497029	0.492489	0.153138	-0.0279914	0.46478	0.688097	0.0503465	-0.134036	-0.101286	-0.465331	-0.452505	-0.423543	0.719095	-0.0126631	-0.147173	-0.118936	-0.277497	-0.28105	-0.25626	0.617927
Phospholipids total lipds ratio very-large HDL	-0.46868	-0.465562	-0.453841	-0.450136	-0.452019	-0.437407	-0.469414	-0.474197	-0.472458	-0.437675	-0.483982	-0.518344	-0.445212	-0.47563	-0.493514	-0.490534	-0.467876	-0.47568	-0.490575	-0.458908	-0.498938	-0.527174	-0.523381	-0.487161	-0.455683	-0.43405	-0.458173	-0.559664	-0.499042	-0.510118	-0.520904	-0.462933	-0.433916	-0.457728	-0.471665	-0.0687991	-0.183906	0.0953021	-0.269393	-0.351955	-0.0700732	-0.218781	0.197552	0.160079	0.251018	0.0864484	0.00111309	0.274701	0.293607
Total cholesterol total lipids ratio very-large HDL	0.348143	0.345693	0.338118	0.317602	0.30818	0.316554	0.351763	0.349359	0.348127	0.314863	0.35533	0.384426	0.321392	0.353275	0.367648	0.363015	0.340393	0.341069	0.349539	0.331451	0.374682	0.395927	0.388568	0.352362	0.305766	0.279862	0.323321	0.435536	0.371797	0.386495	0.403044	0.362411	0.352	0.336383	0.345047	-0.0194413	0.115374	-0.142248	0.233445	0.319092	0.0350036	0.0990758	-0.227192	-0.183872	-0.254027	-0.10845	-0.0362406	-0.265976	-0.373275
Cholesterol esters total lipids ratio very-large HDL	0.310053	0.306056	0.296708	0.284853	0.286766	0.277268	0.311184	0.312664	0.310738	0.275835	0.321055	0.354461	0.283757	0.315268	0.332931	0.328773	0.305076	0.309681	0.324832	0.29496	0.339598	0.367197	0.362098	0.323737	0.290132	0.279572	0.29315	0.405909	0.346875	0.366898	0.386189	0.360328	0.359569	0.317894	0.315825	-0.0140258	0.126971	-0.139847	0.264326	0.345535	0.0669998	0.0714407	-0.24413	-0.192717	-0.267398	-0.110982	-0.0368754	-0.2722	-0.395415
Free cholesterol total lipids ratio very-large HDL	0.265251	0.282367	0.297601	0.232032	0.151048	0.282419	0.289518	0.257411	0.264699	0.28355	0.234371	0.195793	0.269602	0.269599	0.24191	0.239371	0.251178	0.219425	0.164005	0.264049	0.244065	0.181551	0.16476	0.188958	0.099178	-0.0124598	0.208552	0.179577	0.138813	0.0869766	0.0636544	-0.0673594	-0.155225	0.0928965	0.183341	-0.0469392	-0.130026	-0.0153027	-0.306423	-0.29315	-0.267096	0.200932	0.162406	0.0920244	0.128807	0.0360482	0.016251	0.0763392	0.236928
Triglycerides total lipids ratio very-large HDL	0.685305	0.679762	0.656801	0.746534	0.807292	0.68273	0.668838	0.707883	0.704833	0.694308	0.731091	0.761638	0.699238	0.694812	0.713025	0.72119	0.719585	0.757794	0.792576	0.720538	0.706013	0.744004	0.762489	0.757578	0.832006	0.848896	0.754388	0.711211	0.714389	0.696821	0.666572	0.573445	0.477425	0.674696	0.707987	0.431625	0.359995	0.191491	0.229597	0.233387	0.178314	0.61708	0.087863	0.0684621	-0.0562564	0.0804076	0.164696	-0.113612	0.306643
Phospholipids total lipds ratio large HDL	0.427008	0.406106	0.40808	0.412511	0.375445	0.405569	0.401501	0.389157	0.386818	0.398446	0.42795	0.425217	0.423993	0.367734	0.365698	0.370303	0.377296	0.392078	0.397872	0.374638	0.357717	0.411134	0.418392	0.420277	0.401721	0.357339	0.400811	0.405605	0.500256	0.551629	0.541621	0.62659	0.643416	0.522593	0.425059	0.373523	0.440172	0.374627	0.350528	0.429673	0.195726	0.426394	0.330429	0.32914	0.332078	0.315213	0.330852	0.255689	0.197059
Total cholesterol total lipids ratio large HDL	-0.604209	-0.583738	-0.578851	-0.600059	-0.57631	-0.580468	-0.57799	-0.577728	-0.574412	-0.577484	-0.615807	-0.623776	-0.601229	-0.555699	-0.558042	-0.5635	-0.567141	-0.588169	-0.6003	-0.563669	-0.54953	-0.608198	-0.617776	-0.614523	-0.606979	-0.56206	-0.593189	-0.599326	-0.673614	-0.713433	-0.692189	-0.739838	-0.7278	-0.672427	-0.605067	-0.434811	-0.487633	-0.362076	-0.38047	-0.466053	-0.204844	-0.55357	-0.29642	-0.289604	-0.256311	-0.285071	-0.325567	-0.172118	-0.217651
Cholesterol esters total lipids ratio large HDL	-0.543377	-0.517507	-0.512803	-0.532419	-0.513958	-0.510277	-0.512238	-0.500547	-0.49745	-0.50578	-0.549866	-0.557405	-0.536268	-0.473157	-0.47273	-0.479591	-0.486376	-0.512131	-0.526424	-0.486105	-0.462281	-0.529772	-0.542011	-0.543108	-0.551274	-0.524887	-0.51942	-0.513889	-0.614499	-0.67271	-0.645309	-0.763064	-0.779381	-0.641286	-0.523888	-0.4938	-0.57075	-0.457245	-0.486122	-0.572062	-0.304417	-0.500563	-0.393382	-0.400174	-0.365604	-0.406623	-0.442386	-0.297171	-0.210585
Free cholesterol total lipids ratio large HDL	-0.624671	-0.625372	-0.621601	-0.642106	-0.607415	-0.636126	-0.619452	-0.656657	-0.653857	-0.639313	-0.647992	-0.653695	-0.635473	-0.657062	-0.669165	-0.66825	-0.661681	-0.661084	-0.662875	-0.649248	-0.668721	-0.684623	-0.682538	-0.668343	-0.612575	-0.519674	-0.662581	-0.699208	-0.675948	-0.648352	-0.6493	-0.472417	-0.378325	-0.58791	-0.697345	-0.144431	-0.106369	0.0184694	0.0519578	-0.0124547	0.164757	-0.576789	0.0679347	0.119841	0.136934	0.160388	0.117459	0.252011	-0.197505
Triglycerides total lipids ratio large HDL	0.716268	0.703397	0.680368	0.752596	0.793893	0.694593	0.694899	0.725727	0.722037	0.703882	0.758766	0.796767	0.715893	0.709787	0.726386	0.734014	0.727114	0.766906	0.8041	0.724238	0.720445	0.780864	0.799028	0.781811	0.834786	0.836058	0.761726	0.764198	0.7779	0.789814	0.75881	0.736826	0.681538	0.745871	0.736677	0.451734	0.464565	0.240856	0.389953	0.447114	0.238349	0.588052	0.115517	0.117709	0.00448486	0.150751	0.235962	-0.0519998	0.1432
Phospholipids total lipds ratio medium HDL	-0.0653916	-0.0460734	-0.0431679	0.0191157	0.0968612	-0.0289524	-0.0585271	-0.036425	-0.026058	-0.0182219	-0.023891	-0.0226924	-0.0195332	-0.0273809	0.0116432	0.0169249	0.0226309	0.0434892	0.084065	0.0165915	0.00495871	0.0195343	0.0357305	0.0496577	0.125778	0.186418	0.0680122	-0.0095217	0.0983577	0.104925	0.182989	0.0763716	0.0174828	0.177516	0.090482	0.273317	0.158192	0.175947	0.0663285	-0.0446079	0.252858	0.237335	0.0945508	0.0891166	0.0628155	0.0554777	0.0592965	0.0481135	0.379876
Total cholesterol total lipids ratio medium HDL	-0.41742	-0.42635	-0.418524	-0.5062	-0.57584	-0.439552	-0.410393	-0.447852	-0.454473	-0.453675	-0.472647	-0.487713	-0.458583	-0.446846	-0.488798	-0.497059	-0.500129	-0.534286	-0.582544	-0.49082	-0.479753	-0.522847	-0.543742	-0.549301	-0.618294	-0.638185	-0.556415	-0.492186	-0.595436	-0.600827	-0.647073	-0.514455	-0.41882	-0.628632	-0.575421	-0.490607	-0.380405	-0.297481	-0.201697	-0.154003	-0.261784	-0.625678	-0.17729	-0.154292	-0.0874667	-0.120572	-0.164373	-0.0151609	-0.484545
Cholesterol esters total lipids ratio medium HDL	-0.4267	-0.433441	-0.424646	-0.520727	-0.604444	-0.444061	-0.416182	-0.446872	-0.454829	-0.459485	-0.4847	-0.501479	-0.469761	-0.44199	-0.484349	-0.495179	-0.501331	-0.543894	-0.598732	-0.495154	-0.472864	-0.526432	-0.552566	-0.56238	-0.656786	-0.699518	-0.567971	-0.484965	-0.61645	-0.636933	-0.681244	-0.592942	-0.508668	-0.676909	-0.574605	-0.597055	-0.495567	-0.408982	-0.322611	-0.268124	-0.385167	-0.646884	-0.27564	-0.265879	-0.183182	-0.243666	-0.292368	-0.120506	-0.520887
Free cholesterol total lipids ratio medium HDL	-0.17065	-0.186565	-0.189328	-0.184207	-0.137094	-0.20697	-0.185386	-0.233519	-0.230808	-0.205684	-0.180613	-0.1757	-0.181192	-0.254296	-0.268643	-0.259253	-0.245687	-0.216988	-0.202342	-0.226374	-0.276908	-0.243149	-0.224972	-0.207349	-0.102438	0.00857855	-0.218375	-0.284191	-0.192502	-0.11691	-0.145773	0.145953	0.25205	-0.0663649	-0.294553	0.3085	0.407437	0.423069	0.533544	0.519235	0.516519	-0.214002	0.405044	0.490021	0.435348	0.570951	0.577079	0.526184	-0.0695178
Triglycerides total lipids ratio medium HDL	0.783388	0.775761	0.763518	0.816236	0.811373	0.780045	0.766058	0.796414	0.794987	0.787418	0.816418	0.830875	0.794683	0.785515	0.799987	0.805891	0.805926	0.828926	0.847031	0.799002	0.793285	0.837743	0.848396	0.843542	0.839117	0.771424	0.834279	0.824787	0.86197	0.856563	0.834211	0.732547	0.640857	0.810178	0.844928	0.449761	0.401969	0.26912	0.196494	0.257221	0.0773123	0.766823	0.200736	0.154468	0.0981016	0.122001	0.176673	-0.0130906	0.383072
Phospholipids total lipds ratio small HDL	0.44172	0.448093	0.450357	0.366393	0.244251	0.44746	0.462951	0.487379	0.474534	0.437874	0.418155	0.419241	0.410194	0.501891	0.474876	0.460702	0.436716	0.391515	0.338679	0.43069	0.490624	0.433786	0.400958	0.364116	0.203694	0.0542728	0.353924	0.499542	0.265526	0.175211	0.141194	-0.101075	-0.188923	0.0657326	0.367804	-0.501691	-0.475183	-0.616917	-0.481133	-0.373595	-0.648067	0.0695194	-0.541737	-0.598952	-0.585155	-0.605598	-0.570011	-0.654335	-0.348499
Total cholesterol total lipids ratio small HDL	-0.589688	-0.59441	-0.593978	-0.525171	-0.407231	-0.596153	-0.606663	-0.636712	-0.623751	-0.588349	-0.572233	-0.574182	-0.562148	-0.649012	-0.626826	-0.613916	-0.5923	-0.552017	-0.503317	-0.585792	-0.639911	-0.592495	-0.562015	-0.529256	-0.375049	-0.217831	-0.521208	-0.64925	-0.441464	-0.350656	-0.312553	-0.0511336	0.059775	-0.242408	-0.540926	0.349683	0.352357	0.505382	0.42182	0.315445	0.58947	-0.266483	0.442984	0.515818	0.51673	0.538878	0.496599	0.607536	0.174838
Cholesterol esters total lipids ratio small HDL	-0.54496	-0.55474	-0.556211	-0.483137	-0.365076	-0.557531	-0.567493	-0.599343	-0.588123	-0.552133	-0.528984	-0.529521	-0.521097	-0.616513	-0.594903	-0.581449	-0.559285	-0.515658	-0.46458	-0.553254	-0.609447	-0.554061	-0.522581	-0.490273	-0.332954	-0.174875	-0.484766	-0.612533	-0.394453	-0.296522	-0.264405	0.0174718	0.134784	-0.193607	-0.50238	0.397307	0.408181	0.551268	0.472829	0.37803	0.615478	-0.2252	0.480656	0.55506	0.552274	0.578467	0.538838	0.638319	0.198031
Free cholesterol total lipids ratio small HDL	-0.108628	-0.068398	-0.0567287	-0.108977	-0.144085	-0.0612284	-0.0601591	-0.0292	-0.0227098	-0.0463383	-0.0999728	-0.103557	-0.093394	0.0116684	0.0121474	0.00292839	-0.012624	-0.0509014	-0.0820121	-0.014237	0.0278374	-0.0472705	-0.0658159	-0.0799028	-0.153023	-0.205742	-0.0664167	-0.0109019	-0.180583	-0.271008	-0.234168	-0.502317	-0.597325	-0.272364	-0.0773722	-0.502403	-0.564023	-0.570365	-0.52953	-0.584098	-0.400967	-0.223775	-0.507144	-0.536514	-0.522137	-0.537062	-0.532842	-0.511729	-0.282971
Triglycerides total lipids ratio small HDL	0.832006	0.827487	0.819756	0.832829	0.777401	0.837345	0.824459	0.852948	0.846668	0.837619	0.836918	0.83456	0.831495	0.84748	0.850813	0.849244	0.850942	0.845148	0.827356	0.846167	0.845717	0.851448	0.843089	0.84699	0.780769	0.654476	0.853277	0.841897	0.836752	0.785903	0.74582	0.544325	0.402667	0.734238	0.877101	0.331869	0.226955	0.122417	-0.0411167	0.0147816	-0.126715	0.834523	0.136922	0.0373932	-0.00557104	-0.0374986	0.00248731	-0.1295	0.542554
Mean diameter for VLDL particles	0.922132	0.935515	0.931372	0.913356	0.83991	0.933408	0.937354	0.962548	0.962748	0.941517	0.929266	0.928665	0.921623	0.974625	0.977358	0.973114	0.964148	0.943026	0.911956	0.95776	0.98175	0.958582	0.943862	0.930836	0.820781	0.659991	0.92923	0.976462	0.864065	0.792891	0.761443	0.487562	0.32684	0.716458	0.925564	0.128214	0.05911	-0.0770174	-0.159449	-0.0920817	-0.266403	0.719948	-0.0646335	-0.137772	-0.184949	-0.175277	-0.113186	-0.308588	0.243345
Mean diameter for LDL particles	-0.358417	-0.383303	-0.411254	-0.330687	-0.233079	-0.380807	-0.3871	-0.353751	-0.370256	-0.389023	-0.339693	-0.298256	-0.377588	-0.374119	-0.370988	-0.367543	-0.378594	-0.341166	-0.289515	-0.38105	-0.372653	-0.33695	-0.320705	-0.341648	-0.216478	-0.0724644	-0.349343	-0.347192	-0.374042	-0.359471	-0.39624	-0.243847	-0.154	-0.372371	-0.368707	-0.0924188	-0.0718318	-0.119626	0.106504	0.088199	0.0890283	-0.376066	-0.22426	-0.180664	-0.227203	-0.128723	-0.118992	-0.139986	-0.2504
Mean diameter for HDL particles	-0.401537	-0.390764	-0.376097	-0.386347	-0.38017	-0.375398	-0.392376	-0.427991	-0.421255	-0.379234	-0.42311	-0.460961	-0.379198	-0.430071	-0.456979	-0.451753	-0.426546	-0.429671	-0.448957	-0.407508	-0.463456	-0.500575	-0.494989	-0.452233	-0.405957	-0.370865	-0.421507	-0.543427	-0.470829	-0.468982	-0.477702	-0.381746	-0.351159	-0.392525	-0.47361	0.0280615	-0.0539304	0.186012	-0.100082	-0.190594	0.0991042	-0.235115	0.313832	0.292263	0.350255	0.249012	0.177665	0.398141	0.273425
Serum total cholesterol	0.175651	0.168644	0.181172	0.206541	0.23191	0.16904	0.157599	0.098261	0.112209	0.171573	0.177166	0.147788	0.207784	0.0726138	0.0639081	0.081546	0.118589	0.156501	0.170643	0.139494	0.043006	0.0931631	0.121631	0.1776	0.27402	0.314928	0.186894	0.0144153	0.273472	0.364664	0.359998	0.598966	0.636903	0.458314	0.135648	0.815068	0.798556	0.925576	0.634382	0.595826	0.700877	0.41219	0.953721	0.964468	0.952962	0.940747	0.915441	0.940828	0.644733
Total cholesterol VLDL	0.795815	0.78536	0.771991	0.840975	0.891968	0.772662	0.77335	0.766429	0.771537	0.781612	0.831734	0.849965	0.809938	0.743274	0.761172	0.774792	0.784634	0.834483	0.873241	0.789978	0.746582	0.816379	0.842802	0.852909	0.933953	0.940819	0.841623	0.767583	0.891761	0.938415	0.922043	0.958179	0.897374	0.946175	0.796975	0.782478	0.771932	0.610993	0.60427	0.636499	0.501663	0.777628	0.512054	0.51973	0.39927	0.538358	0.614823	0.333327	0.45173
Remnant cholesterol	0.582706	0.565831	0.558394	0.626374	0.685773	0.554033	0.552329	0.519771	0.527084	0.559012	0.609047	0.615214	0.601148	0.486507	0.494928	0.51324	0.535409	0.594611	0.636252	0.548872	0.474428	0.556694	0.590949	0.620072	0.740038	0.790129	0.611803	0.485867	0.696432	0.783172	0.764253	0.949209	0.949105	0.830434	0.554894	0.927965	0.93856	0.865388	0.788018	0.798981	0.724381	0.663233	0.791082	0.816341	0.716941	0.835604	0.881906	0.680629	0.542377
Total cholesterol LDL	0.17033	0.153598	0.166108	0.176531	0.177142	0.152615	0.14517	0.0808581	0.0903879	0.147933	0.160088	0.129946	0.189382	0.0491405	0.0333986	0.0494284	0.0854781	0.120125	0.128508	0.105268	0.0122217	0.0701436	0.0945445	0.14774	0.22214	0.24594	0.151553	-0.00175384	0.261526	0.360383	0.33992	0.621035	0.681963	0.437342	0.118807	0.79799	0.811881	0.938285	0.659362	0.646099	0.685084	0.399359	0.979179	0.983303	0.991465	0.953737	0.918256	0.974543	0.622154
Total cholesterol HDL	-0.448485	-0.423683	-0.399363	-0.418928	-0.408942	-0.408432	-0.426737	-0.459767	-0.443147	-0.399798	-0.457433	-0.499868	-0.407931	-0.446726	-0.455811	-0.450969	-0.426432	-0.437104	-0.454436	-0.412626	-0.459658	-0.498844	-0.493037	-0.449757	-0.419089	-0.391912	-0.420312	-0.533505	-0.443282	-0.434232	-0.393783	-0.353908	-0.337949	-0.339069	-0.455725	0.0180166	-0.06011	0.184569	-0.111196	-0.218304	0.118861	-0.227586	0.280432	0.279948	0.346221	0.241191	0.172364	0.384951	0.23068
Total cholesterol HDL2	-0.551355	-0.529031	-0.504334	-0.532591	-0.528606	-0.514409	-0.530203	-0.56439	-0.549807	-0.508919	-0.566846	-0.609235	-0.517304	-0.551432	-0.563755	-0.560769	-0.538335	-0.553495	-0.574106	-0.525409	-0.566141	-0.609356	-0.606749	-0.567086	-0.545125	-0.515531	-0.539251	-0.636735	-0.560234	-0.550976	-0.511445	-0.454698	-0.419627	-0.461585	-0.567776	-0.0816166	-0.140779	0.107976	-0.151168	-0.251324	0.0678208	-0.345067	0.20977	0.214057	0.293174	0.17951	0.103066	0.344209	0.13803
Total cholesterol HDL3	-0.222932	-0.194949	-0.172779	-0.173472	-0.151647	-0.179214	-0.201637	-0.230458	-0.210739	-0.164732	-0.21844	-0.258581	-0.171768	-0.218091	-0.22032	-0.212087	-0.184667	-0.18588	-0.19566	-0.169913	-0.226748	-0.255599	-0.24382	-0.195755	-0.149531	-0.127898	-0.164767	-0.302582	-0.189924	-0.181578	-0.141962	-0.136324	-0.157911	-0.0810421	-0.211362	0.209636	0.099922	0.320449	-0.0262962	-0.139312	0.208772	0.0137168	0.398435	0.388617	0.425017	0.344357	0.295179	0.43715	0.395708
Esterified cholesterol	0.169366	0.163858	0.176675	0.200002	0.225257	0.16305	0.153126	0.0929668	0.107405	0.16573	0.1714	0.14267	0.201425	0.0684542	0.0596074	0.0771315	0.113054	0.150644	0.164911	0.133882	0.039423	0.0881417	0.116691	0.17067	0.266201	0.308349	0.178854	0.0119123	0.264617	0.356572	0.354203	0.593666	0.633998	0.44948	0.125929	0.798437	0.78917	0.91185	0.636365	0.598892	0.699834	0.389854	0.937537	0.952981	0.941585	0.934512	0.910544	0.931948	0.608238
Free cholesterol	0.180932	0.170865	0.181948	0.21064	0.234865	0.173979	0.159747	0.105719	0.11767	0.175991	0.181154	0.151983	0.211287	0.0788604	0.0709996	0.0878835	0.125362	0.161868	0.174901	0.145254	0.0496088	0.100162	0.126786	0.184124	0.277027	0.312623	0.195491	0.0200258	0.278623	0.362542	0.352517	0.57608	0.606015	0.452241	0.151045	0.805608	0.773146	0.902603	0.592194	0.55345	0.661875	0.440639	0.93468	0.933909	0.922504	0.899438	0.872599	0.905518	0.692053
Serum total triglycerides	0.939041	0.947312	0.948296	0.950906	0.89394	0.952942	0.942916	0.95765	0.962317	0.964938	0.950872	0.93905	0.955897	0.96023	0.96757	0.969457	0.977373	0.97075	0.949444	0.976109	0.962396	0.965381	0.961682	0.974955	0.906246	0.76385	0.982337	0.947843	0.963596	0.922166	0.896746	0.686045	0.527483	0.888653	0.981971	0.454603	0.347552	0.265473	0.0386648	0.0794597	-0.0170084	0.929486	0.278456	0.194353	0.145206	0.128339	0.175087	0.0112806	0.589085
Triglycerides VLDL	0.952708	0.962032	0.958427	0.958425	0.904443	0.960704	0.959778	0.980214	0.983085	0.972175	0.967035	0.96582	0.960775	0.985865	0.995916	0.995916	0.994688	0.986876	0.968484	0.989979	0.994479	0.995287	0.989202	0.988287	0.912581	0.773289	0.988433	0.992592	0.959509	0.912995	0.886978	0.662181	0.506408	0.861881	0.987008	0.362254	0.281796	0.154247	0.0213624	0.0750316	-0.0675394	0.856943	0.146368	0.076647	0.0154658	0.0332451	0.094492	-0.110791	0.424593
Triglycerides LDL	0.37913	0.381408	0.402595	0.390361	0.329355	0.406309	0.374084	0.351899	0.360879	0.410081	0.364916	0.314048	0.414087	0.344396	0.336958	0.343057	0.378731	0.370941	0.340547	0.389125	0.321283	0.326319	0.327823	0.387924	0.357221	0.260469	0.417811	0.269628	0.464906	0.468668	0.462063	0.421459	0.338034	0.523757	0.438671	0.592136	0.44055	0.601904	0.0874258	0.0552557	0.199618	0.739182	0.710982	0.607449	0.649241	0.474815	0.428426	0.548086	0.975931
Triglycerides HDL	0.777791	0.786486	0.784553	0.837353	0.836271	0.803723	0.773796	0.798224	0.80497	0.819474	0.811924	0.80401	0.816221	0.794939	0.806539	0.815041	0.829796	0.846329	0.850478	0.832183	0.796528	0.814142	0.826864	0.849306	0.860077	0.787419	0.86221	0.772804	0.845711	0.820889	0.811211	0.648659	0.508975	0.821957	0.841126	0.547192	0.406955	0.37002	0.0991589	0.0970514	0.111856	0.873149	0.355416	0.28162	0.229048	0.21321	0.251852	0.11101	0.674659
Diacylglycerol	0.552117	0.564435	0.561161	0.59196	0.603509	0.566352	0.55754	0.573923	0.580994	0.581947	0.579813	0.582448	0.575642	0.579693	0.594986	0.599411	0.602528	0.611754	0.617041	0.603368	0.591692	0.597797	0.604671	0.611015	0.618086	0.580118	0.615185	0.579438	0.589998	0.568549	0.573807	0.429488	0.322416	0.568865	0.591047	0.319705	0.23996	0.169066	0.0702506	0.067147	0.0696294	0.544161	0.139316	0.110129	0.0465897	0.0920291	0.140354	-0.0223841	0.324135
Ratio diacylglycerol triglycerides	0.250903	0.26195	0.261636	0.285523	0.30526	0.264585	0.256199	0.266519	0.273396	0.276835	0.273755	0.275629	0.272375	0.272491	0.28521	0.289558	0.292397	0.301278	0.310997	0.293074	0.282964	0.289482	0.297559	0.302975	0.322757	0.317958	0.305456	0.275068	0.293603	0.287953	0.302329	0.231179	0.177595	0.300557	0.286542	0.202291	0.156005	0.12931	0.0721776	0.0526061	0.100569	0.273308	0.0960221	0.0909913	0.0545719	0.0863842	0.111491	0.0255991	0.176282
Total phosphoglycerides	0.265281	0.27888	0.29604	0.312804	0.311647	0.296447	0.268121	0.242427	0.25724	0.307592	0.274262	0.235118	0.314158	0.23717	0.230632	0.242785	0.276233	0.289587	0.2823	0.291956	0.21577	0.219181	0.236298	0.290136	0.333482	0.310574	0.315859	0.154713	0.327889	0.348465	0.358595	0.371602	0.31642	0.426413	0.275035	0.577011	0.455856	0.607949	0.197428	0.136853	0.335702	0.508551	0.67616	0.63112	0.643027	0.55835	0.529516	0.588581	0.713672
Ratio triglycerides phosphoglycerides	0.827968	0.833569	0.820468	0.837666	0.817781	0.827928	0.832537	0.867428	0.866437	0.839993	0.848343	0.866266	0.825504	0.874335	0.888933	0.886371	0.875195	0.87315	0.867281	0.86902	0.890721	0.890054	0.883994	0.86741	0.818046	0.718342	0.863168	0.896006	0.814199	0.759262	0.735889	0.505871	0.364397	0.698853	0.856406	0.205786	0.142519	-0.0389165	-0.0242526	0.0274589	-0.128515	0.668745	-0.0805999	-0.129213	-0.213415	-0.142274	-0.0660474	-0.307326	0.213825
Phosphatidylcholine other cholines	0.238904	0.253371	0.271187	0.284766	0.283305	0.270363	0.243124	0.215463	0.2309	0.282162	0.246321	0.205936	0.287562	0.211549	0.204067	0.215816	0.249905	0.261605	0.252372	0.266547	0.189324	0.190359	0.206912	0.261841	0.305002	0.283934	0.288173	0.125394	0.299483	0.32101	0.331234	0.351337	0.299925	0.402382	0.245763	0.572185	0.454053	0.612459	0.203029	0.139705	0.346639	0.484159	0.6864	0.642053	0.655929	0.570869	0.539642	0.606476	0.707694
Total cholines	0.196344	0.206462	0.223974	0.23782	0.235813	0.222917	0.19635	0.164123	0.17829	0.23134	0.199823	0.15908	0.241197	0.156047	0.146137	0.158369	0.193542	0.207688	0.199747	0.210779	0.130225	0.135913	0.153173	0.209577	0.257357	0.243493	0.235054	0.0689002	0.258938	0.288432	0.295845	0.348024	0.311853	0.372009	0.197144	0.588193	0.478405	0.645743	0.235823	0.175415	0.37498	0.459531	0.722855	0.680495	0.700089	0.607833	0.569621	0.656602	0.717395
Apolipoprotein A-I	-0.15493	-0.131135	-0.105944	-0.115532	-0.110945	-0.116188	-0.137765	-0.17623	-0.155827	-0.102715	-0.157237	-0.204576	-0.104859	-0.167873	-0.174779	-0.165862	-0.13391	-0.136963	-0.154235	-0.11704	-0.18331	-0.206199	-0.195234	-0.140641	-0.106751	-0.103731	-0.110502	-0.25761	-0.117909	-0.099123	-0.06897	-0.0303033	-0.0446474	-0.000625467	-0.155694	0.290029	0.191576	0.423917	0.036822	-0.0578654	0.245064	0.0911228	0.519239	0.503163	0.547985	0.449574	0.394988	0.547214	0.470202
Apolipoprotein B	0.761077	0.749124	0.748791	0.783583	0.780966	0.745438	0.738814	0.711631	0.718809	0.75059	0.77429	0.763568	0.779836	0.68637	0.687736	0.701566	0.725435	0.76015	0.771173	0.736848	0.66988	0.729565	0.749891	0.784007	0.824517	0.783748	0.783504	0.669844	0.848148	0.897119	0.863484	0.935555	0.879783	0.918781	0.750854	0.848042	0.810581	0.772326	0.552205	0.58061	0.49237	0.851672	0.761868	0.730483	0.666632	0.698293	0.731799	0.578266	0.689068
Ratio apolipoprotein B apolipoprotein A-I	0.813483	0.791224	0.779711	0.816961	0.811283	0.780807	0.78423	0.77452	0.772494	0.77962	0.827047	0.837612	0.80921	0.7459	0.750143	0.759577	0.768703	0.804022	0.822266	0.772045	0.736421	0.804793	0.819773	0.828659	0.8527	0.809625	0.814598	0.769194	0.880768	0.920131	0.873701	0.927272	0.879325	0.897161	0.802326	0.699296	0.706972	0.567072	0.52237	0.591996	0.371973	0.790969	0.515034	0.491803	0.410299	0.483967	0.540344	0.324643	0.464401
Total fatty-acids	0.676093	0.683188	0.692344	0.714246	0.705136	0.690986	0.67299	0.652237	0.664361	0.703356	0.688052	0.66113	0.713144	0.642497	0.642596	0.654099	0.681999	0.699512	0.69424	0.695361	0.627408	0.645079	0.660293	0.704076	0.729804	0.672973	0.720724	0.584284	0.736125	0.750119	0.744633	0.697949	0.595178	0.796029	0.68079	0.719826	0.605885	0.636571	0.297958	0.283892	0.335244	0.819872	0.669882	0.617566	0.573718	0.556314	0.574449	0.480536	0.772679
Estimated description fatty-acids chain length not actual carbon number	0.342596	0.35442	0.352332	0.35108	0.326146	0.361654	0.354218	0.387475	0.386621	0.371978	0.350922	0.350772	0.348711	0.402252	0.41266	0.407188	0.402105	0.38221	0.364394	0.394797	0.416849	0.39087	0.378865	0.373304	0.315343	0.240462	0.381654	0.403025	0.330659	0.269822	0.271679	0.0500059	-0.0582335	0.238244	0.39734	-0.066959	-0.152585	-0.211988	-0.273155	-0.258205	-0.284908	0.317907	-0.20267	-0.25868	-0.278391	-0.297236	-0.270934	-0.340232	0.152063
Estimated degree unsaturation fatty-acids	-0.504885	-0.514101	-0.507914	-0.515177	-0.498423	-0.516083	-0.514269	-0.537056	-0.535842	-0.519144	-0.51639	-0.522304	-0.507293	-0.545015	-0.553623	-0.550346	-0.541232	-0.534179	-0.525671	-0.538405	-0.556978	-0.534851	-0.526639	-0.51636	-0.470883	-0.399205	-0.518862	-0.54426	-0.46471	-0.410912	-0.412617	-0.200441	-0.0873506	-0.378601	-0.512097	-0.020904	0.0405717	0.139321	0.157175	0.136862	0.192299	-0.395564	0.139926	0.179413	0.226705	0.198086	0.149444	0.296375	-0.138511
22:6 docosahexaenoic acid fatty-acids	0.171862	0.1681	0.176965	0.195961	0.206558	0.174957	0.159815	0.133581	0.141586	0.179767	0.175326	0.155013	0.197769	0.11805	0.117334	0.128546	0.153782	0.175585	0.184183	0.163087	0.103523	0.1402	0.158497	0.196364	0.253883	0.267023	0.207094	0.0878845	0.254709	0.299398	0.292255	0.394043	0.391075	0.351349	0.185456	0.535709	0.48507	0.560493	0.333132	0.305352	0.387197	0.365344	0.565443	0.550709	0.541019	0.515639	0.501184	0.516408	0.50351
18:2 linoleic acid fatty-acids	0.403007	0.406933	0.418964	0.433936	0.435939	0.411053	0.39777	0.361907	0.3747	0.421002	0.407729	0.378506	0.435979	0.349229	0.342061	0.354978	0.3859	0.406987	0.405016	0.403004	0.325879	0.348251	0.367473	0.415028	0.46588	0.45028	0.429506	0.28361	0.469514	0.512351	0.508235	0.578323	0.538634	0.578969	0.389054	0.703318	0.628325	0.713091	0.39438	0.364623	0.454783	0.583699	0.751337	0.72835	0.706013	0.685346	0.678911	0.657597	0.66874
Conjugated linoleic acid fatty-acids	0.362233	0.366825	0.367508	0.380067	0.376039	0.368674	0.362882	0.364548	0.369032	0.375297	0.375523	0.37264	0.377381	0.364099	0.373155	0.37704	0.381822	0.388507	0.390674	0.382313	0.370112	0.383368	0.38779	0.395897	0.395355	0.36562	0.397584	0.369634	0.396747	0.393245	0.393869	0.331879	0.272898	0.397027	0.38334	0.260718	0.221529	0.19283	0.0993421	0.102149	0.0962778	0.37384	0.182874	0.160792	0.130873	0.143013	0.166998	0.0783916	0.25202
Omega-3 fatty-acids	0.315944	0.317205	0.32692	0.344137	0.343478	0.325417	0.308456	0.284144	0.294103	0.331998	0.322688	0.299515	0.346716	0.271903	0.267608	0.278902	0.304251	0.322918	0.324999	0.315621	0.25437	0.2814	0.297734	0.336201	0.377857	0.364479	0.348333	0.229491	0.378851	0.410512	0.401305	0.45701	0.425798	0.456588	0.315955	0.547406	0.483608	0.552478	0.291479	0.270422	0.340166	0.46939	0.576312	0.548369	0.536604	0.505732	0.498429	0.4906	0.5455
Omega-6 fatty-acids	0.370518	0.372418	0.385433	0.402671	0.406513	0.377697	0.362407	0.321594	0.334699	0.38607	0.374101	0.342642	0.405398	0.30548	0.296719	0.311081	0.344893	0.369676	0.370066	0.363146	0.278913	0.306942	0.328605	0.380181	0.44103	0.433887	0.395425	0.236906	0.443361	0.494851	0.489245	0.589793	0.56178	0.568061	0.352176	0.742884	0.670091	0.771636	0.434496	0.401915	0.501223	0.573457	0.812077	0.79008	0.77311	0.744201	0.731314	0.727393	0.699347
Polyunsaturated fatty-acids	0.379923	0.381854	0.39502	0.413058	0.41655	0.387739	0.371558	0.331019	0.344329	0.396246	0.384076	0.352247	0.415851	0.314713	0.30614	0.32075	0.354976	0.380061	0.380643	0.373181	0.288123	0.317239	0.33918	0.391399	0.45249	0.44426	0.406949	0.2464	0.454747	0.505988	0.499673	0.598965	0.569314	0.579001	0.363153	0.750938	0.676012	0.777941	0.43547	0.402904	0.502908	0.585639	0.818028	0.794291	0.77723	0.74678	0.734034	0.72945	0.710837
Monounsaturated fatty-acids 16:1 18:1	0.779185	0.78801	0.792422	0.819042	0.809783	0.795629	0.77844	0.781071	0.791314	0.812028	0.801043	0.786356	0.812971	0.778672	0.793074	0.80087	0.818601	0.829823	0.827955	0.823158	0.782285	0.800418	0.809633	0.838738	0.837319	0.758136	0.850761	0.757233	0.856281	0.847633	0.847976	0.70864	0.573127	0.865615	0.830784	0.618967	0.500625	0.461316	0.195487	0.196183	0.200924	0.885483	0.456774	0.399572	0.336755	0.341971	0.383169	0.226862	0.696804
Saturated fatty-acids	0.663477	0.672076	0.680342	0.695575	0.6781	0.680358	0.663814	0.645372	0.655527	0.689958	0.671124	0.644127	0.696203	0.637791	0.633972	0.643252	0.66802	0.680037	0.668965	0.681025	0.620906	0.625327	0.636506	0.675687	0.688447	0.62293	0.693431	0.571913	0.68927	0.689288	0.682119	0.607635	0.499539	0.726419	0.65153	0.619787	0.504849	0.532587	0.212539	0.201543	0.247487	0.764219	0.579718	0.521736	0.48412	0.459814	0.477055	0.391948	0.711987
Ratio 22:6 docosahexaenoic acid total fatty-acids	-0.309359	-0.318992	-0.315158	-0.30946	-0.29005	-0.316706	-0.32114	-0.336854	-0.33641	-0.320234	-0.314409	-0.318338	-0.306381	-0.347888	-0.348785	-0.344023	-0.334973	-0.322388	-0.308258	-0.333886	-0.35369	-0.323515	-0.313173	-0.301081	-0.252113	-0.193713	-0.300867	-0.340056	-0.256103	-0.213455	-0.217623	-0.0612425	0.0130608	-0.185985	-0.29667	0.0922287	0.118003	0.185255	0.171499	0.14806	0.210056	-0.186919	0.165765	0.18798	0.210265	0.192794	0.161501	0.252126	0.0144337
Ratio 18:2 linoleic acid total fatty-acids	-0.448037	-0.453332	-0.447839	-0.458189	-0.437844	-0.459763	-0.452123	-0.480578	-0.478673	-0.462921	-0.459985	-0.465659	-0.453043	-0.486587	-0.499784	-0.496551	-0.489316	-0.481829	-0.476421	-0.48155	-0.502363	-0.493664	-0.485469	-0.476539	-0.429835	-0.359932	-0.479656	-0.503954	-0.438282	-0.387407	-0.386029	-0.184343	-0.079869	-0.349122	-0.485842	-0.0081466	0.0553685	0.149536	0.174343	0.145988	0.218517	-0.383813	0.161551	0.210544	0.246265	0.241347	0.200473	0.320517	-0.157248
Ratio conjugated linoleic acid total fatty-acids	0.280081	0.284116	0.283949	0.293587	0.290192	0.285193	0.281432	0.285682	0.288826	0.290611	0.292155	0.292487	0.291313	0.28656	0.295852	0.298433	0.299942	0.304482	0.307301	0.298758	0.294716	0.305936	0.308612	0.311366	0.307379	0.283639	0.31102	0.299388	0.307252	0.301654	0.303246	0.245801	0.199091	0.299734	0.300677	0.17102	0.146203	0.113234	0.0633691	0.0667271	0.0577526	0.272243	0.097617	0.0822645	0.0580603	0.0726887	0.0945643	0.0173484	0.154214
Ratio omega-3 fatty-acids total fatty-acids	-0.245361	-0.250431	-0.246242	-0.245472	-0.237778	-0.246988	-0.252022	-0.263981	-0.262681	-0.250109	-0.248536	-0.253032	-0.240608	-0.270677	-0.276871	-0.273101	-0.26657	-0.259318	-0.25162	-0.264566	-0.279304	-0.261709	-0.2549	-0.246871	-0.216991	-0.179815	-0.247055	-0.27115	-0.223516	-0.196007	-0.202604	-0.084869	-0.0258497	-0.18	-0.251972	0.0132005	0.0400694	0.100745	0.0894294	0.0746391	0.119084	-0.185665	0.100165	0.114467	0.142438	0.118595	0.0912794	0.173157	-0.038692
Ratio omega-6 fatty-acids total fatty-acids	-0.618587	-0.629579	-0.623847	-0.63318	-0.606619	-0.63596	-0.628429	-0.665524	-0.665007	-0.644529	-0.635624	-0.641489	-0.626579	-0.677712	-0.695609	-0.691147	-0.682329	-0.669506	-0.659205	-0.673476	-0.699146	-0.6827	-0.671835	-0.661738	-0.597344	-0.499776	-0.666331	-0.694423	-0.613172	-0.546903	-0.548643	-0.277797	-0.134489	-0.502712	-0.675059	-0.0552921	0.0327742	0.152425	0.200731	0.171873	0.246529	-0.544612	0.168365	0.228486	0.279682	0.265786	0.211246	0.374611	-0.232636
Ratio polyunsaturated fatty-acids total fatty-acids	-0.635246	-0.646955	-0.640664	-0.649339	-0.622426	-0.652418	-0.646189	-0.68438	-0.683696	-0.6614	-0.652508	-0.659055	-0.642121	-0.697665	-0.716461	-0.711416	-0.701588	-0.687742	-0.676731	-0.692356	-0.720472	-0.701434	-0.689744	-0.678365	-0.610786	-0.510224	-0.682782	-0.714655	-0.627958	-0.559531	-0.562653	-0.281749	-0.134046	-0.514338	-0.69304	-0.0526359	0.0367768	0.161216	0.206949	0.177767	0.254375	-0.555872	0.177772	0.237685	0.291322	0.274211	0.217394	0.387631	-0.23032
Ratio monounsaturated fatty-acids total fatty-acids	0.615858	0.623131	0.618559	0.641701	0.636097	0.62685	0.618267	0.651766	0.655004	0.641714	0.642346	0.650926	0.630649	0.659939	0.687708	0.68721	0.683434	0.681805	0.685161	0.674207	0.687464	0.69883	0.695966	0.692626	0.655117	0.579186	0.693077	0.698032	0.682722	0.64649	0.65398	0.44308	0.31592	0.618442	0.708443	0.23187	0.155039	0.0331314	-0.026304	-0.0030785	-0.0714304	0.622808	-0.019055	-0.0606902	-0.126283	-0.0899214	-0.0317665	-0.217191	0.31189
Ratio saturated fatty-acids total fatty-acids	0.054284	0.0606244	0.0578365	0.0366839	0.00470943	0.0628466	0.0665138	0.0726375	0.0667708	0.0541175	0.0400407	0.0367094	0.0423944	0.0794674	0.0655843	0.0588748	0.0503377	0.0323132	0.00994063	0.0508883	0.0716157	0.0255013	0.0122489	0.000700563	-0.0446577	-0.0845004	0.00668974	0.0453908	-0.0626333	-0.112514	-0.119777	-0.231387	-0.26742	-0.139131	-0.00480792	-0.269499	-0.289733	-0.299226	-0.277751	-0.265616	-0.285541	-0.0850621	-0.241591	-0.270864	-0.25564	-0.282365	-0.281655	-0.266995	-0.115996
Glucose glycolysis	0.104051	0.112414	0.113831	0.117101	0.120867	0.115595	0.111788	0.11515	0.116444	0.120045	0.108456	0.105268	0.113086	0.11898	0.113605	0.114182	0.116035	0.115402	0.110982	0.120872	0.112744	0.0933344	0.0946593	0.0974535	0.107324	0.104793	0.103345	0.0854934	0.0718013	0.0575271	0.0659308	0.0124686	-0.0207755	0.0681247	0.0790858	0.0294637	-0.00478741	-0.00903368	-0.0363898	-0.0507545	-0.0115818	0.076325	0.00578313	-0.00211211	-0.013068	-0.00756496	-0.00037679	-0.0218213	0.0676692
Lactate glycolysis	-0.0146916	-0.0173582	-0.0197943	-0.0111144	0.00365054	-0.0203946	-0.0179358	-0.0211155	-0.0200789	-0.0200315	-0.0116709	-0.00671896	-0.016502	-0.0231509	-0.0228274	-0.0219654	-0.0233341	-0.0180558	-0.0153017	-0.0210974	-0.022316	-0.0184787	-0.0166323	-0.0183918	-0.00504075	0.00869649	-0.0219352	-0.0203108	-0.0329088	-0.0290439	-0.0356231	-0.000959804	0.0156065	-0.03174	-0.0434953	-0.0158206	0.00735033	-0.00181886	0.0439185	0.0474822	0.0317926	-0.0746028	-0.010618	0.00476028	-0.0046643	0.023962	0.029883	0.009171	-0.089764
Pyruvate glycolysis	0.176239	0.177458	0.174597	0.187709	0.195023	0.179471	0.175857	0.176054	0.175317	0.178357	0.177665	0.177327	0.178409	0.172211	0.162483	0.163359	0.165367	0.171196	0.168205	0.17195	0.159748	0.144296	0.146289	0.149239	0.165623	0.162094	0.153915	0.131861	0.120422	0.105215	0.102002	0.0636111	0.0332258	0.109026	0.12201	0.0632837	0.0333731	0.0134921	-0.00384523	-0.00601635	-0.0018133	0.115568	0.0317253	0.0200966	0.00120687	0.0147361	0.0263209	-0.0113082	0.0896504
Citrate glycolysis	-0.0849976	-0.0764841	-0.0720269	-0.0881944	-0.082279	-0.0776225	-0.0737371	-0.0830859	-0.0822878	-0.0787476	-0.0903467	-0.0945568	-0.0828943	-0.0778275	-0.0818373	-0.082413	-0.082933	-0.0864937	-0.0867891	-0.0786468	-0.0802852	-0.0975157	-0.0984588	-0.0962181	-0.0844866	-0.0624141	-0.0904081	-0.0993248	-0.102256	-0.102923	-0.0835071	-0.0980813	-0.102212	-0.0777034	-0.0984717	-0.0227344	-0.0267222	-0.032108	0.00488348	-0.0205962	0.0405157	-0.0809555	-0.0233377	-0.0136146	-0.0275399	-0.000534793	0.00246291	-0.0051463	-0.018428
Alanine amino-acids	0.220963	0.232828	0.223472	0.25986	0.288596	0.230504	0.228691	0.242732	0.247635	0.2424	0.242157	0.249838	0.233749	0.249244	0.246271	0.248301	0.248058	0.256516	0.254082	0.25615	0.245686	0.224481	0.230202	0.231216	0.256972	0.252484	0.237314	0.209313	0.168503	0.136804	0.119878	0.0572188	0.0073294	0.137547	0.182028	0.0509583	0.00689466	-0.0148344	-0.0351957	-0.0530576	-0.00416939	0.119615	0.00762203	-0.00893283	-0.0432415	-0.000931117	0.0208215	-0.0492925	0.0380707
Glutamine amino-acids	0.116224	0.121199	0.119965	0.12494	0.130302	0.123224	0.120796	0.129219	0.129018	0.128103	0.121679	0.123567	0.120381	0.131439	0.128706	0.129406	0.129736	0.131055	0.129171	0.133246	0.128322	0.117765	0.1195	0.120996	0.132355	0.130746	0.124971	0.109907	0.0950343	0.0809154	0.0793737	0.0377847	0.00894249	0.086617	0.104901	0.0500081	0.022355	0.000666462	-0.00331244	-0.0141286	0.00915117	0.0918843	0.00444148	-0.00178819	-0.0256298	0.000276652	0.0125309	-0.0271114	0.0594922
Histidine amino-acids	0.100496	0.110634	0.110889	0.106926	0.103413	0.110175	0.111487	0.114638	0.116302	0.115315	0.106127	0.105957	0.10601	0.120461	0.112983	0.113209	0.113193	0.111793	0.104553	0.118882	0.113886	0.0967637	0.0976256	0.0977288	0.103098	0.0987284	0.101387	0.0924959	0.0635331	0.0462689	0.0421279	0.000731818	-0.0285197	0.0520517	0.0739904	0.00645674	-0.0116734	-0.0224467	-0.0226336	-0.0371737	0.0016166	0.0362117	-0.00333184	-0.00901143	-0.0246539	0.000327512	0.00997047	-0.020934	-0.0151975
Isoleucine amino-acids	0.394827	0.403965	0.400724	0.423375	0.429848	0.409883	0.399747	0.410728	0.411341	0.414428	0.409404	0.408827	0.410255	0.410263	0.409474	0.412429	0.41515	0.42222	0.424413	0.418451	0.406834	0.39771	0.403185	0.406042	0.42291	0.406251	0.413481	0.382743	0.368384	0.344281	0.340378	0.233259	0.155423	0.343244	0.381919	0.189526	0.118944	0.0739793	0.00407781	-0.0037001	0.0106887	0.348663	0.0660031	0.0395146	-0.0032471	0.0255062	0.0577978	-0.048712	0.224827
Leucine amino-acids	0.212823	0.221404	0.218859	0.227308	0.229796	0.222806	0.2199	0.225808	0.226437	0.22614	0.220287	0.220183	0.220647	0.228403	0.22638	0.226894	0.227379	0.228516	0.225998	0.230315	0.225906	0.211036	0.213142	0.213182	0.224268	0.219611	0.218009	0.204059	0.176996	0.156842	0.155368	0.0821116	0.0318163	0.159687	0.191058	0.0730439	0.0307877	0.00869129	-0.0246432	-0.0371957	-0.00745866	0.15652	0.0115769	-0.000862245	-0.0282521	-0.00102505	0.0196862	-0.0473593	0.0835661
Valine amino-acids	0.0936598	0.0995462	0.09974	0.109164	0.116114	0.103729	0.0973844	0.098916	0.0996955	0.105602	0.10101	0.0989454	0.104824	0.0982532	0.0949183	0.0971552	0.0999211	0.104365	0.106834	0.103525	0.093579	0.0884943	0.0935742	0.0960482	0.119311	0.13405	0.0993703	0.0792793	0.0708431	0.0650202	0.0649192	0.0449068	0.0246569	0.0741909	0.0710487	0.069291	0.0433685	0.047542	0.0145181	-0.00401961	0.0433273	0.0645393	0.0426438	0.041533	0.0280026	0.0439353	0.0533545	0.0208011	0.0552548
Phenylalanine amino-acids	0.122404	0.124172	0.11876	0.137047	0.145414	0.128554	0.122213	0.128461	0.125627	0.126296	0.125509	0.126216	0.124953	0.12425	0.111378	0.111819	0.11345	0.119844	0.117554	0.119511	0.108485	0.0898071	0.0935931	0.0942123	0.12012	0.128515	0.100222	0.0782515	0.0600047	0.0396697	0.0288952	-0.00914087	-0.038321	0.0414655	0.0725979	0.0240841	-0.0205412	-0.0168685	-0.0617266	-0.0740565	-0.039272	0.0753616	0.0101037	-0.00932818	-0.016972	-0.0190621	-0.0146358	-0.0272458	0.0768236
Tyrosine amino-acids	0.189747	0.1953	0.190207	0.203813	0.208889	0.197317	0.19379	0.201641	0.201758	0.199377	0.196988	0.199444	0.194724	0.201673	0.195243	0.196189	0.196611	0.2005	0.197729	0.201689	0.194034	0.181987	0.184511	0.185073	0.198861	0.192897	0.189812	0.172077	0.142923	0.121136	0.105221	0.0585341	0.0206106	0.118256	0.15749	0.0636563	0.0246798	0.0130163	-0.0241815	-0.0341607	-0.00722098	0.126498	0.0276583	0.00836858	-0.0110129	0.00442321	0.0170289	-0.0243519	0.0799942
Acetate	-0.0162033	-0.0154094	-0.0165578	-0.00792543	0.0110431	-0.0173245	-0.0166452	-0.0153649	-0.0148821	-0.0161637	-0.0111671	-0.00710581	-0.0148536	-0.0153849	-0.00885311	-0.00806929	-0.00820485	-0.00222715	0.00669714	-0.00906931	-0.0104103	-0.00612166	-0.00273182	-0.0027456	0.0173835	0.037493	-0.00207495	-0.0110862	0.00953929	0.0167801	0.0325908	0.0281684	0.0247632	0.030914	0.0011535	0.0623909	0.0549016	0.0343262	0.0606652	0.0490703	0.0703551	0.0204019	0.00757808	0.0195504	0.00210628	0.0268372	0.0327502	0.0118666	0.0283064
Acetoacetate	0.121627	0.123344	0.129978	0.108601	0.0963126	0.123083	0.125221	0.115806	0.11526	0.120111	0.111706	0.104425	0.120536	0.115607	0.126941	0.126169	0.127326	0.121777	0.123873	0.122765	0.127013	0.131056	0.127988	0.13132	0.119002	0.110204	0.133461	0.131967	0.158863	0.166916	0.198748	0.135645	0.102377	0.180368	0.157702	0.127172	0.108538	0.0749747	0.0608061	0.0584221	0.0520206	0.178665	0.0341974	0.0404681	0.0148907	0.0344694	0.0513129	-0.00520425	0.142107
3-hydroxybutyrate	0.015634	0.0104563	0.0249283	-0.0130601	-0.0377217	0.0123904	0.0127937	-0.0060347	-0.00570009	0.0101084	-0.00268419	-0.0180918	0.0151316	-0.00932431	0.00314592	0.00289943	0.0100038	3.93221e-05	-0.00177225	0.00584304	0.00109721	0.0199555	0.0158591	0.0284053	0.00872186	3.03613e-05	0.0290934	0.0164326	0.0886368	0.117155	0.149685	0.149773	0.145144	0.139806	0.0645108	0.165406	0.164915	0.15715	0.122031	0.127031	0.102882	0.146844	0.11821	0.133553	0.118715	0.121447	0.124753	0.107228	0.188374
Creatinine	0.176334	0.184736	0.179115	0.221899	0.266267	0.18555	0.178551	0.199173	0.204826	0.198608	0.209386	0.223144	0.195791	0.205	0.230409	0.234348	0.231295	0.245022	0.269343	0.226405	0.230436	0.25191	0.261007	0.256878	0.287821	0.306916	0.25632	0.246529	0.25004	0.248326	0.258497	0.201931	0.162308	0.249801	0.249179	0.152583	0.124269	0.0602174	0.0851446	0.0656854	0.101676	0.198818	-0.0154512	-0.00768258	-0.0604907	0.00661698	0.04416	-0.0775244	0.0688144
Albumin	0.0363829	0.0403258	0.0456938	0.0481982	0.0518699	0.0457323	0.0385759	0.0489679	0.0547928	0.0644163	0.0545091	0.0531221	0.0564188	0.0528509	0.0507111	0.0552769	0.0604789	0.0632537	0.0610019	0.0690531	0.0511967	0.059031	0.066424	0.0747597	0.0976988	0.112625	0.0709277	0.0452421	0.0382774	0.0426626	0.0311116	0.0727891	0.0787421	0.0506131	0.014546	0.0423811	0.0574428	0.0713776	0.0637132	0.0596794	0.0638543	-0.0211477	0.0602961	0.0845263	0.0638072	0.110096	0.124801	0.0714737	-0.0673858
Glycoprotein acetyls mainly a1-acid glycoprotein	0.499964	0.487581	0.47772	0.525515	0.551653	0.490793	0.480456	0.496312	0.492937	0.493388	0.519613	0.533393	0.504419	0.481644	0.491401	0.496319	0.497434	0.517985	0.537318	0.494791	0.486491	0.52007	0.530025	0.525223	0.556137	0.55169	0.517902	0.505291	0.509741	0.508963	0.487064	0.442777	0.393107	0.474667	0.495807	0.276243	0.245329	0.132635	0.14452	0.183683	0.0500341	0.43298	0.0540241	0.0491242	-0.0198692	0.0473885	0.100491	-0.0756813	0.202593
	Table S1: Pearson correlation coefficients for the pairwise comparison between metabolic measures in children below the diagonal and their respective log p-values above the diagonal
[truncated: 181 more columns]

## Sheet: Table_S2
	Concentration chylomicrons extremely-large VLDL particles	Total lipids chylomicrons extremely-large VLDL	Phospholipids chylomicrons extremely-large VLDL	Total cholesterol chylomicrons extremely-large VLDL	Cholesterol esters chylomicrons extremely-large VLDL	Free cholesterol chylomicrons extremely-large VLDL	Triglycerides chylomicrons extremely-large VLDL	Concentration very-large VLDL particles	Total lipids very-large VLDL	Phospholipids very-large VLDL	Total cholesterol very-large VLDL	Cholesterol esters very-large VLDL	Free cholesterol very-large VLDL	Triglycerides very-large VLDL	Concentration large VLDL particles	Total lipids large VLDL	Phospholipids large VLDL	Total cholesterol large VLDL	Cholesterol esters large VLDL	Free cholesterol large VLDL	Triglycerides large VLDL	Concentration medium VLDL particles	Total lipids medium VLDL	Phospholipids medium VLDL	Total cholesterol medium VLDL	Cholesterol esters medium VLDL	Free cholesterol medium VLDL	Triglycerides medium VLDL	Concentration small VLDL particles	Total lipids small VLDL	Phospholipids small VLDL	Total cholesterol small VLDL	Cholesterol esters small VLDL	Free cholesterol small VLDL	Triglycerides small VLDL	Concentration very-small VLDL particles	Total lipids very-small VLDL	Phospholipids very-small VLDL	Total cholesterol very-small VLDL	Cholesterol esters very-small VLDL	Free cholesterol very-small VLDL	Triglycerides very-small VLDL	Concentration IDL particles	Total lipids IDL	Phospholipids IDL	Total cholesterol IDL	Cholesterol esters IDL	Free cholesterol IDL	Triglycerides IDL
Concentration chylomicrons extremely-large VLDL particles	NA	-8809.35	-7063.66	-6096.25	-3615.39	-7366.85	-8352.55	-5379.41	-4869.1	-5676.22	-6113.38	-4593.57	-7264.79	-3887.14	-2377.46	-2523.25	-2697.59	-2931.8	-2556.83	-3159.34	-2255.75	-1943.66	-2002.67	-2050.34	-2087.89	-1767.53	-2113.14	-1717.72	-1545.94	-1644.73	-1333.87	-1612.67	-1463.04	-1428.58	-1411.48	-1018.79	-1014.72	-635.238	-606.552	-645.664	-472.969	-1336.9	-633.569	-546.663	-434.49	-455.874	-538.265	-274.496	-875.825
Total lipids chylomicrons extremely-large VLDL	0.993029	NA	-8843.01	-6109.88	-3514.75	-7589.48	-10303.4	-5187.99	-4984.82	-5791.11	-5939.62	-4377.9	-7258.3	-3964.34	-2400.74	-2557.67	-2741.54	-2958.08	-2554.33	-3227.1	-2289.59	-1911	-1971.14	-2026.4	-2038.53	-1711.5	-2087.55	-1695.02	-1524.79	-1624.32	-1347.83	-1586.96	-1429.17	-1425.86	-1378.24	-995.052	-995.515	-632.272	-593.64	-628.444	-469.111	-1298.56	-628.567	-546.485	-440.064	-456.779	-538.914	-275.454	-844.687
Phospholipids chylomicrons extremely-large VLDL	0.983649	0.993142	NA	-5067.04	-2951.07	-8154.26	-8858.73	-5098.55	-4927.74	-5951.72	-5247.13	-3863.5	-6759.99	-4055.12	-2357.71	-2501.08	-2694.1	-2792.23	-2343.85	-3196.99	-2261.93	-1800.55	-1840.94	-1907.79	-1840.11	-1496.71	-1990.02	-1612.77	-1432.83	-1506.42	-1290.49	-1410.63	-1239.12	-1338.26	-1314.93	-899.744	-889.047	-562.047	-504.802	-531.642	-405.891	-1268.61	-561.015	-480.304	-389.226	-388.722	-458.539	-233.583	-853.823
Total cholesterol chylomicrons extremely-large VLDL	0.97371	0.973886	0.956276	NA	-5630.75	-5706.53	-5263.05	-4821.69	-4759.95	-5301.47	-7133.28	-5688.78	-6839.74	-3676.97	-2579.56	-2780.27	-3009.5	-3582.79	-3324.86	-3506.37	-2403.82	-2208.46	-2340.28	-2420.7	-2774.19	-2495.33	-2495.72	-1864.48	-1859.14	-2004.1	-1659.39	-2017.47	-1801.05	-1796.06	-1631.48	-1315.31	-1258.62	-809.591	-752.055	-754.313	-658.686	-1590.59	-759.814	-668.541	-527.6	-561.976	-659.095	-348.248	-1041.55
Cholesterol esters chylomicrons extremely-large VLDL	0.909333	0.904553	0.872339	0.966928	NA	-3257.19	-3176.47	-3036.57	-3069.71	-3260.98	-4387.53	-4505.9	-3930.93	-2491.3	-2092.88	-2264	-2427.61	-3102.72	-3313.59	-2717.91	-1935.31	-2012.22	-2198.72	-2263.1	-3111.09	-3317.23	-2286.41	-1646.17	-1832.17	-2048.84	-1681.88	-2317.4	-2160.48	-1884.95	-1519.77	-1574.19	-1515.28	-1001.97	-1005.77	-975.786	-921.528	-1498	-894.659	-832.368	-636.256	-745.928	-877.983	-463.048	-983.585
Free cholesterol chylomicrons extremely-large VLDL	0.985903	0.987357	0.990405	0.968142	0.891064	NA	-7122.47	-6338.64	-5782.71	-7048.35	-6408.37	-4669.01	-8127.04	-4642.56	-2665.99	-2828.19	-3031.55	-3185.81	-2688.13	-3610.3	-2549.04	-2058.23	-2102.89	-2164.18	-2089.85	-1678.33	-2277.37	-1840.94	-1601.4	-1651.06	-1405.6	-1462.24	-1246.54	-1454.6	-1512.66	-927.689	-876.561	-528.723	-470.744	-485.225	-395.569	-1430.05	-506.394	-423.049	-331.923	-331.075	-395.531	-190.544	-922.302
Triglycerides chylomicrons extremely-large VLDL	0.99129	0.996632	0.993195	0.960328	0.88643	0.984113	NA	-4932.34	-4695.39	-5424.08	-5348.24	-4030.77	-6561.97	-3845.87	-2305.39	-2446.73	-2606.02	-2753.78	-2363.44	-3048.7	-2215.87	-1822.92	-1870.08	-1914.61	-1878.26	-1559.64	-1968.09	-1639.97	-1435.1	-1526.07	-1261.51	-1483.85	-1343.14	-1329.5	-1306.83	-917.401	-929.426	-585.997	-558.436	-600.478	-427.082	-1210.37	-589.84	-513.052	-413.389	-430.933	-510.691	-255.944	-776.761
Concentration very-large VLDL particles	0.962551	0.958824	0.956955	0.950599	0.877894	0.976665	0.953248	NA	-8932.14	-7542.45	-6857.25	-5667.99	-6528.2	-7041.47	-3981.68	-4190.09	-4365.15	-4462.52	-3660.09	-5102.79	-3799.82	-3077.57	-3098.51	-3113.79	-2735.87	-2040.81	-3279.32	-2806.97	-2254.32	-2212.08	-1898.16	-1671.56	-1308.97	-1923.17	-2274.61	-1050.27	-898.639	-508.831	-427.312	-414.647	-407.986	-1932.86	-431.826	-347.139	-259.878	-256.737	-315.949	-133.31	-1030.59
Total lipids very-large VLDL	0.951752	0.954452	0.95314	0.949055	0.879976	0.969318	0.947388	0.993434	NA	-7567.71	-6741.23	-5564.36	-6339.61	-7861.68	-4564.3	-4872.2	-5139.74	-5206.68	-4133.6	-6121.36	-4344.9	-3470.56	-3514.11	-3556.89	-3063.12	-2233.13	-3742.64	-3129.84	-2550.9	-2511.33	-2173	-1866.87	-1437.64	-2194.18	-2545.76	-1171.03	-988.919	-578.583	-461.875	-437.272	-462.569	-2140.08	-480.02	-391.273	-299.867	-291.186	-354.543	-157.653	-1105.8
Phospholipids very-large VLDL	0.967662	0.969445	0.971771	0.961077	0.891276	0.983526	0.96337	0.987063	0.987222	NA	-6789.14	-5073.79	-8013.45	-6147.95	-3604.84	-3828.26	-4176.52	-4273.72	-3487.34	-5032.26	-3410.09	-2789.66	-2846.89	-2955.18	-2743.52	-2109.84	-3114.71	-2460.59	-2189.04	-2224.2	-1931.33	-1819.71	-1458.6	-1987.23	-2087.1	-1190.14	-1044.58	-654.86	-510.309	-492.313	-490.802	-1941.49	-583.522	-486.86	-386.873	-373.047	-442.252	-220.959	-1159.1
Total cholesterol very-large VLDL	0.973931	0.971602	0.960014	0.984197	0.938627	0.977451	0.961968	0.981909	0.98085	0.981294	NA	-7827.58	-8238.51	-5044.13	-3376.47	-3635.98	-3845.25	-4516.94	-4033.82	-4534.33	-3175.41	-2854.55	-2983.09	-3038.65	-3131.01	-2564.59	-3140.7	-2477.02	-2268.59	-2360.82	-1964.93	-2089.1	-1750.3	-2068.6	-2090.29	-1303.4	-1193.75	-706.654	-668.144	-658.829	-607.97	-1868.27	-619.554	-529.955	-406.17	-429.604	-514.514	-248.126	-1048.45
Cholesterol esters very-large VLDL	0.944643	0.93833	0.920075	0.967862	0.942161	0.94669	0.926559	0.96753	0.965825	0.956422	0.988746	NA	-5612.2	-4555.13	-3491.6	-3759.11	-3837.32	-4799.19	-4668.25	-4353.51	-3293.97	-3171.7	-3341.02	-3328.3	-3536.52	-2935.25	-3403	-2759.96	-2483.1	-2550.38	-2104.32	-2171.99	-1788.27	-2213.37	-2317.91	-1332.46	-1191.89	-664.108	-682.447	-660.07	-641.866	-1935.04	-547.271	-468.288	-341.57	-382.753	-467.593	-207.189	-975.974
Free cholesterol very-large VLDL	0.985182	0.985135	0.981025	0.981753	0.922758	0.990277	0.979089	0.97874	0.976676	0.989722	0.990791	0.966623	NA	-4897.11	-3033.57	-3249.16	-3518.25	-3856.89	-3315.36	-4206.98	-2863.12	-2460.11	-2548.74	-2640.88	-2657.81	-2174.07	-2744.9	-2141.79	-1989.43	-2092.93	-1762.21	-1915.4	-1635.47	-1852.91	-1816.86	-1224.21	-1146.63	-719.147	-631.668	-633.359	-557.764	-1721.91	-664.706	-570.57	-453.983	-460.219	-542.578	-278.804	-1070.69
Triglycerides very-large VLDL	0.921027	0.924052	0.927456	0.912134	0.837364	0.945982	0.919358	0.98347	0.988932	0.974371	0.955775	0.943568	0.952421	NA	-5254.48	-5493.85	-5661.38	-5035.48	-3951.33	-6489.03	-5138.33	-3793.86	-3745.47	-3743.22	-2900.64	-2024.71	-3967.28	-3573.86	-2673.15	-2535.33	-2252.41	-1701.84	-1251.61	-2213.84	-2828.46	-1066.77	-856.926	-487.248	-359.767	-330.273	-384.217	-2240.67	-384.262	-303.086	-227.883	-212.624	-264.834	-105.618	-1077.43
Concentration large VLDL particles	0.82716	0.829303	0.825319	0.844818	0.798369	0.851754	0.820333	0.924715	0.943826	0.908844	0.897546	0.903416	0.877703	0.96016	NA	-12219.7	-9211.87	-6576.22	-5192.59	-6972.55	-10641.8	-7187.56	-6726.13	-6541.78	-3870.61	-2479.2	-6872.82	-6449.16	-4433.47	-3878.41	-3583.69	-2124.16	-1426.89	-3376.73	-5074.96	-1371.86	-989.072	-575.558	-376.015	-311.798	-480.807	-3292.98	-389.595	-305.056	-229.043	-205.588	-256.939	-101.582	-1282.87
Total lipids large VLDL	0.840107	0.843005	0.838209	0.860409	0.816276	0.863873	0.833451	0.932227	0.951827	0.918634	0.91028	0.915728	0.890612	0.964612	0.998673	NA	-10189.6	-7299.47	-5632.04	-7638.49	-9623.36	-6981.7	-6801	-6640.17	-4117.88	-2649.78	-7030.29	-6071.29	-4364.7	-3907.7	-3553.37	-2214.84	-1507.4	-3399.33	-4819.19	-1424.15	-1045.53	-612.646	-414.334	-348.073	-517.311	-3234.18	-423.245	-337.5	-254.45	-234.492	-290.646	-119.655	-1284.56
Phospholipids large VLDL	0.854204	0.857539	0.853936	0.876164	0.831741	0.877575	0.846978	0.937934	0.957826	0.931762	0.919332	0.919008	0.904724	0.967424	0.99427	0.99644	NA	-7839.23	-5693.93	-9172.19	-7788.96	-6281.97	-6276.09	-6528.75	-4346.12	-2799.86	-7139.99	-5201.91	-4327.66	-3987.53	-3592.91	-2358.85	-1619.27	-3533.84	-4543.28	-1575.97	-1167.18	-720.634	-468.271	-394.882	-580.031	-3430.15	-523.313	-423.026	-329.289	-299.738	-361.013	-169.433	-1473.27
Total cholesterol large VLDL	0.87105	0.872805	0.861283	0.907813	0.882012	0.886977	0.858453	0.940891	0.959204	0.935018	0.94248	0.950042	0.919807	0.955585	0.979235	0.985431	0.98881	NA	-8457.85	-7781.37	-5769.46	-5856.89	-6311.82	-6612.94	-5541.23	-3611.53	-7018.2	-4571.3	-4418.79	-4284.42	-3722.06	-2778.2	-1958.92	-3793.84	-4191.94	-1826.74	-1406.22	-850.114	-641.262	-556.141	-748.098	-3340.71	-625.745	-523.546	-400.849	-395.023	-473.421	-228.288	-1470.59
Cholesterol esters large VLDL	0.842935	0.842726	0.824013	0.894793	0.894182	0.853475	0.825855	0.911375	0.930271	0.903205	0.926672	0.94667	0.894278	0.923551	0.958918	0.966949	0.967944	0.991726	NA	-5606.49	-4716.62	-5498.17	-6182.98	-6280.26	-6750.64	-4477.52	-6357.13	-4288.67	-4503.91	-4481.84	-3856.47	-3032.32	-2157.12	-3990.19	-4079.16	-1985	-1533.67	-908.489	-753.22	-651.66	-874.054	-3202.92	-643.213	-553.728	-412.51	-434.682	-524.352	-247.274	-1375.36
Free cholesterol large VLDL	0.88542	0.88936	0.887628	0.904143	0.855757	0.909098	0.878661	0.957045	0.974033	0.955514	0.942978	0.93757	0.9328	0.978327	0.982902	0.987657	0.994159	0.988489	0.966529	NA	-6239.51	-5148.98	-5233.8	-5523.46	-4242.9	-2829.28	-6028.85	-4297.41	-3821.19	-3649.67	-3263.55	-2358.39	-1665.55	-3278.94	-3827.47	-1587.72	-1219.86	-754.925	-515.963	-446.062	-611.33	-3190.81	-575.89	-470.868	-367.037	-341.335	-407.697	-198.436	-1499.76
Triglycerides large VLDL	0.815455	0.818796	0.81607	0.829585	0.780101	0.842284	0.811428	0.917452	0.9373	0.899298	0.886368	0.893108	0.86634	0.957797	0.997143	0.995311	0.988532	0.969117	0.947942	0.975499	NA	-6770.02	-6258.92	-5909.84	-3517.03	-2267.53	-6100.78	-6856.35	-4112.89	-3562.58	-3327.48	-1921.57	-1284.03	-3095.14	-4880.2	-1211.12	-862.363	-491.272	-312.018	-255.899	-406.897	-3005.06	-322.053	-247.996	-183.235	-162.137	-207.714	-72.7043	-1133.9
Concentration medium VLDL particles	0.781116	0.777116	0.762946	0.810668	0.789245	0.794506	0.765899	0.880464	0.90237	0.861096	0.86574	0.88615	0.834637	0.917202	0.984611	0.982979	0.976006	0.97042	0.964688	0.958019	0.981118	NA	-11547.3	-9553.66	-4684.82	-2989.4	-8475.7	-8279.02	-5978.91	-5088.01	-4403.67	-2623.4	-1755.31	-4243.7	-6912.77	-1683.98	-1208.99	-711.791	-499.364	-409.749	-644.933	-3726.3	-462.275	-374.382	-281.258	-267.833	-328.785	-142.302	-1313.5
Total lipids medium VLDL	0.788133	0.784417	0.768246	0.823675	0.809665	0.799469	0.771984	0.881755	0.904522	0.8652	0.874451	0.895664	0.842259	0.915142	0.980707	0.981403	0.975936	0.976355	0.974809	0.959749	0.975732	0.998161	NA	-10613	-5352.4	-3387.01	-8983.96	-7204.69	-5968.47	-5294.42	-4462.9	-2830.34	-1912.17	-4410.72	-6334.93	-1812.69	-1320.17	-787.545	-570.763	-472.291	-724.348	-3680.47	-519.326	-431.128	-325.147	-319.818	-388.989	-175.889	-1325.42
Phospholipids medium VLDL	0.793614	0.790882	0.776718	0.831118	0.816186	0.80606	0.777562	0.882687	0.906586	0.872612	0.878025	0.894979	0.849774	0.915045	0.978881	0.979876	0.978745	0.979606	0.975986	0.965127	0.971182	0.995149	0.997103	NA	-5723.05	-3534.95	-11084.4	-6170.15	-6669.31	-5963.31	-4980.21	-3114.54	-2078.23	-5018.69	-6430.82	-2059.98	-1495.26	-921.27	-643.951	-531.984	-819.62	-4195.12	-626.816	-521.669	-404.269	-386.798	-460.162	-229.465	-1566.41
Total cholesterol medium VLDL	0.797817	0.792271	0.768139	0.859963	0.882523	0.798034	0.773021	0.857114	0.879565	0.857688	0.883729	0.905609	0.851112	0.868936	0.920363	0.929717	0.937338	0.965432	0.980938	0.934004	0.904664	0.947109	0.962046	0.968401	NA	-6652.5	-5660.1	-3509.63	-4619.23	-5028.18	-4070.78	-3897.26	-2766.26	-4682.68	-3805.27	-2743.55	-2091.2	-1336.21	-1052.62	-884.852	-1275.48	-3475.47	-957.449	-856.116	-653.047	-702.073	-819.559	-447.221	-1644.4
Cholesterol esters medium VLDL	0.758506	0.750745	0.718086	0.837714	0.89438	0.746011	0.728164	0.792532	0.813182	0.800228	0.84358	0.871282	0.8071	0.790688	0.836312	0.850479	0.861837	0.909155	0.941333	0.863951	0.816626	0.874862	0.898099	0.905534	0.979998	NA	-3463.33	-2312.54	-3174.74	-3629.53	-3031.4	-3887.87	-3110.37	-3572.78	-2519.3	-2969.52	-2420.12	-1598.87	-1418.45	-1197.27	-1674.95	-2524.96	-1155.86	-1097.51	-821.335	-970.029	-1131.15	-626.952	-1421.58
Free cholesterol medium VLDL	0.800588	0.79778	0.786652	0.837747	0.818485	0.817597	0.784054	0.892299	0.91502	0.882743	0.88431	0.898931	0.857791	0.924165	0.982046	0.983379	0.984248	0.98328	0.976876	0.972823	0.973769	0.991798	0.993598	0.997696	0.967404	0.902008	NA	-5781.05	-6174.36	-5529.3	-4741.03	-2951.29	-1963.03	-4825.18	-6189.06	-2029.16	-1460.32	-899.135	-612.936	-502.461	-791.148	-4373.7	-624.3	-512.696	-395.658	-372.707	-441.822	-223.265	-1686.26
Triglycerides medium VLDL	0.75162	0.748407	0.736333	0.771271	0.741318	0.768246	0.740401	0.862351	0.883658	0.834679	0.836122	0.858912	0.803681	0.907392	0.977898	0.973385	0.959107	0.944023	0.935504	0.935787	0.981901	0.990972	0.984739	0.974649	0.904302	0.821023	0.969293	NA	-4781.59	-4003.49	-3654.72	-2049.86	-1365.73	-3353.33	-6232.97	-1245.7	-873.582	-482.419	-328.002	-263.729	-439.472	-3020.9	-286.054	-221.289	-158.788	-146.857	-191.648	-61.2915	-987.502
Concentration small VLDL particles	0.726008	0.722639	0.70738	0.770589	0.767107	0.73461	0.70777	0.815312	0.842439	0.808662	0.816731	0.836652	0.786582	0.852312	0.940024	0.93792	0.936755	0.939581	0.942103	0.918342	0.929539	0.972147	0.972003	0.980162	0.945348	0.886329	0.974702	0.949602	NA	-9126.76	-8071.35	-3690.4	-2365.43	-7552.32	-7454.92	-2534.66	-1782.27	-1114.35	-775.005	-633.9	-1003.47	-5514.8	-740.515	-610.688	-491.753	-444.192	-512.807	-289.592	-1923.87
Total lipids small VLDL	0.741106	0.738071	0.719671	0.7883	0.793445	0.742038	0.722843	0.81104	0.83909	0.812277	0.82561	0.842396	0.798374	0.841131	0.920677	0.921845	0.924938	0.935367	0.94146	0.910904	0.906857	0.956729	0.96094	0.971932	0.955424	0.909985	0.965227	0.92554	0.994028	NA	-7818.4	-4810.88	-3057.26	-9141.61	-5590.61	-3128.57	-2285.86	-1446.77	-1066	-892.572	-1310.88	-5236.14	-995.549	-850.409	-693.531	-653.212	-742.02	-448.176	-2046.2
Phospholipids small VLDL	0.68978	0.692341	0.681643	0.74326	0.746523	0.702665	0.676056	0.77552	0.806988	0.779616	0.783676	0.799625	0.757781	0.815121	0.907855	0.906418	0.908288	0.914126	0.91979	0.89142	0.894935	0.939122	0.940902	0.954348	0.928027	0.877565	0.948572	0.911132	0.990009	0.988695	NA	-3872.5	-2468.34	-8775.45	-5416.71	-2831.3	-1972.04	-1275.92	-878.213	-711.941	-1154.03	-5424.15	-834.304	-702.712	-579.396	-514.327	-584.405	-352.055	-2099.71
Total cholesterol small VLDL	0.736319	0.732402	0.703543	0.789853	0.821491	0.712371	0.71597	0.745032	0.771576	0.765478	0.797951	0.806882	0.777659	0.749377	0.801785	0.811323	0.825425	0.860257	0.877624	0.825383	0.77842	0.848379	0.864027	0.882733	0.92143	0.921056	0.872354	0.79356	0.912732	0.950333	0.920439	NA	-6849.76	-4775.06	-2571.5	-4917.98	-4365.93	-2709.51	-2351.93	-2057.95	-2499.14	-3105.62	-1999.23	-1841.93	-1516.78	-1570.83	-1743.74	-1154.31	-1965.23
Cholesterol esters small VLDL	0.712506	0.706753	0.671652	0.763011	0.805669	0.673121	0.691484	0.685142	0.708205	0.711759	0.75615	0.761306	0.739734	0.674118	0.706361	0.71983	0.737313	0.782956	0.805313	0.744158	0.680409	0.756838	0.777261	0.796745	0.859378	0.882479	0.783448	0.695588	0.826041	0.879198	0.835362	0.981842	NA	-2998.64	-1646.82	-4330.98	-5038.47	-3207.82	-3307.09	-3007.41	-3026.43	-2025.43	-2482.6	-2404.14	-1978.63	-2184.86	-2424.75	-1609.01	-1522.56
Free cholesterol small VLDL	0.706651	0.706183	0.690588	0.762348	0.773866	0.711085	0.688972	0.778616	0.809196	0.786322	0.795671	0.811172	0.76979	0.81122	0.89756	0.898741	0.90548	0.917201	0.925038	0.892277	0.881549	0.93403	0.939336	0.955213	0.947053	0.907341	0.950685	0.896321	0.987126	0.994071	0.992913	0.949438	0.875462	NA	-4903.94	-3542.73	-2474.58	-1629.87	-1130.52	-922.589	-1461.64	-5704.09	-1126.72	-963.967	-796.759	-734.78	-820.909	-528.71	-2366.2
Triglycerides small VLDL	0.703691	0.69783	0.686259	0.73914	0.721831	0.720683	0.68474	0.817326	0.842009	0.797729	0.798082	0.82154	0.765103	0.863893	0.956448	0.950538	0.943233	0.93229	0.928331	0.918602	0.952018	0.982394	0.976622	0.977698	0.91768	0.83977	0.974884	0.975421	0.986498	0.966265	0.963236	0.844152	0.741414	0.952582	NA	-1797.8	-1212.56	-729.184	-458.838	-357.814	-647.273	-4842.07	-455.827	-352.854	-273.484	-231.501	-277.563	-132.898	-1618.84
Concentration very-small VLDL particles	0.623814	0.618114	0.593971	0.686331	0.730432	0.601268	0.598603	0.631199	0.657774	0.661746	0.684092	0.689518	0.668676	0.634988	0.69669	0.705889	0.730708	0.766398	0.786059	0.732519	0.666036	0.746825	0.764554	0.794703	0.85769	0.87356	0.7912	0.672955	0.841074	0.883581	0.864095	0.952912	0.93686	0.905908	0.76258	NA	-6637.11	-4426.58	-2868.71	-2315.03	-3597.81	-2944.66	-2975.38	-2690.29	-2218.68	-2173.96	-2303.83	-1777.46	-2954.01
Total lipids very-small VLDL	0.622846	0.618227	0.591128	0.675491	0.721106	0.587773	0.601715	0.593679	0.616622	0.629878	0.662489	0.662107	0.652615	0.582416	0.616659	0.630098	0.656968	0.702774	0.72406	0.667802	0.58391	0.665602	0.687239	0.717847	0.798183	0.831066	0.712048	0.586967	0.760499	0.818431	0.784523	0.937958	0.955651	0.835909	0.666327	0.979846	NA	-5417.83	-4517.27	-3668.51	-4779.39	-1963.69	-3750.42	-3556.37	-2849.91	-3029	-3229.66	-2418.04	-2179.98
Phospholipids very-small VLDL	0.513941	0.512909	0.487368	0.569077	0.619789	0.474443	0.496325	0.466455	0.49358	0.520683	0.537779	0.523808	0.541759	0.45754	0.492454	0.505987	0.54223	0.580534	0.596275	0.552871	0.459223	0.539422	0.562649	0.599608	0.690211	0.734226	0.59381	0.455509	0.645629	0.709759	0.678849	0.855117	0.888255	0.7389	0.544919	0.939817	0.963256	NA	-3560	-2942.89	-4026.64	-1338.21	-5955.17	-5814.84	-4892.56	-4574.12	-4558.79	-4008.94	-1914.03
Total cholesterol very-small VLDL	0.503805	0.499128	0.464811	0.551995	0.620704	0.45054	0.485994	0.431292	0.446709	0.467056	0.525162	0.529911	0.512698	0.398622	0.40682	0.42529	0.449477	0.516027	0.552351	0.469344	0.373087	0.462578	0.490658	0.516954	0.63174	0.704902	0.506091	0.381891	0.558929	0.634813	0.588219	0.824776	0.893827	0.649152	0.445386	0.866731	0.942489	0.906734	NA	-8018.6	-5239.79	-782.524	-2967.4	-3231.95	-2581.17	-3380.94	-3624.67	-2666.33	-963.034
Cholesterol esters very-small VLDL	0.517542	0.511572	0.475598	0.552685	0.613399	0.456691	0.501614	0.425436	0.435817	0.459657	0.522028	0.522448	0.513288	0.38312	0.372964	0.392575	0.416059	0.485117	0.519594	0.439755	0.339779	0.42314	0.451203	0.475733	0.590005	0.663211	0.463852	0.344675	0.513476	0.592068	0.53947	0.794474	0.876029	0.59995	0.397621	0.821263	0.911754	0.871794	0.989748	NA	-3659.6	-619.113	-2693.88	-2927.51	-2413.3	-3142.78	-3352.67	-2505.19	-777.656
Free cholesterol very-small VLDL	0.451493	0.449838	0.421319	0.52198	0.599675	0.41639	0.431187	0.422309	0.447011	0.459027	0.504314	0.516236	0.485738	0.410873	0.454828	0.469887	0.494119	0.550783	0.587094	0.505517	0.421795	0.517291	0.543401	0.571955	0.678765	0.745523	0.56371	0.436808	0.620148	0.685501	0.65419	0.838042	0.877248	0.71227	0.518094	0.908517	0.949547	0.926406	0.959868	0.911353	NA	-1081.68	-2863.9	-3056.14	-2413.98	-2986.92	-3158.35	-2443.74	-1285.86
Triglycerides very-small VLDL	0.690338	0.683177	0.677436	0.732959	0.718297	0.706904	0.665883	0.779802	0.803498	0.780853	0.771755	0.780068	0.752209	0.813944	0.893053	0.889764	0.900328	0.895647	0.887971	0.887269	0.875878	0.914311	0.91229	0.932398	0.902615	0.840252	0.9382	0.876896	0.964977	0.959796	0.963371	0.88219	0.790771	0.968104	0.951098	0.871912	0.783528	0.690579	0.561165	0.508286	0.638369	NA	-953.868	-753.972	-631.742	-508.947	-553.58	-392.725	-3540.13
Concentration IDL particles	0.513361	0.511615	0.486976	0.554358	0.592623	0.465462	0.497738	0.433351	0.454495	0.495412	0.508442	0.481706	0.524009	0.410895	0.4135	0.429424	0.472292	0.510625	0.5167	0.492578	0.378646	0.446883	0.470697	0.511001	0.608836	0.654579	0.510117	0.358173	0.548446	0.618235	0.576118	0.787732	0.836608	0.648329	0.444068	0.873946	0.915355	0.971819	0.873421	0.853918	0.866395	0.607936	NA	-9020.94	-7627.74	-5958.6	-5495.66	-5705.19	-1645.32
Total lipids IDL	0.48147	0.481401	0.454615	0.525295	0.575573	0.429334	0.468168	0.392087	0.414314	0.457378	0.474932	0.449484	0.490586	0.368045	0.369165	0.386997	0.429323	0.472385	0.484193	0.450593	0.334745	0.406007	0.433034	0.471635	0.582193	0.641913	0.468024	0.316994	0.505288	0.580616	0.536512	0.768374	0.829614	0.610466	0.395063	0.853642	0.906561	0.9698	0.889637	0.870761	0.879128	0.552581	0.993712	NA	-8351.64	-8225.13	-7307.85	-6862.51	-1299.68
Phospholipids IDL	0.43456	0.437074	0.41332	0.473998	0.514295	0.38401	0.424848	0.342278	0.366206	0.412173	0.421451	0.389157	0.443259	0.32149	0.322273	0.338862	0.382588	0.418922	0.424437	0.402319	0.28939	0.355328	0.380339	0.42055	0.520066	0.572444	0.416433	0.269878	0.459423	0.533539	0.493883	0.721349	0.785307	0.565353	0.350654	0.811714	0.865413	0.952313	0.84495	0.830448	0.830509	0.512724	0.987592	0.991286	NA	-6584.74	-5617.7	-7727.64	-1174.23
Total cholesterol IDL	0.444089	0.444486	0.413074	0.487341	0.550116	0.383553	0.432945	0.340307	0.361184	0.40534	0.432339	0.410153	0.445988	0.310967	0.305966	0.325919	0.366131	0.416127	0.434647	0.389033	0.272647	0.347207	0.377417	0.412136	0.536306	0.611974	0.40517	0.259737	0.438921	0.520122	0.468684	0.72991	0.808228	0.546666	0.323924	0.807088	0.877412	0.944102	0.897781	0.884435	0.8747	0.466502	0.971866	0.990731	0.979322	NA	-10761.8	-7224.08	-879.499
Cholesterol esters IDL	0.478201	0.478455	0.445256	0.522118	0.588157	0.416372	0.467211	0.375277	0.395936	0.438055	0.468759	0.449185	0.479885	0.345359	0.340434	0.360869	0.399259	0.451687	0.472707	0.422173	0.307488	0.382315	0.413205	0.445964	0.571938	0.649288	0.437862	0.295759	0.468069	0.548911	0.495738	0.755246	0.831483	0.572323	0.353117	0.820182	0.889506	0.943671	0.909761	0.896286	0.885361	0.484136	0.964644	0.985491	0.966714	0.997305	NA	-5825.57	-872.17
Free cholesterol IDL	0.351267	0.351846	0.325314	0.392667	0.447219	0.294932	0.339807	0.247647	0.268932	0.316768	0.334829	0.307113	0.353862	0.220617	0.216367	0.23475	0.27857	0.321763	0.33428	0.300781	0.182839	0.255744	0.283691	0.322556	0.44027	0.511049	0.31835	0.167624	0.360252	0.440694	0.394648	0.654251	0.735765	0.474438	0.247269	0.759851	0.830877	0.925745	0.85178	0.838564	0.833185	0.415018	0.968121	0.981955	0.988183	0.984884	0.96996	NA	-854.592
Triglycerides IDL	0.587574	0.579026	0.58156	0.629173	0.615317	0.599876	0.559453	0.626605	0.643749	0.655264	0.630776	0.613445	0.63588	0.637409	0.680186	0.68051	0.714214	0.713768	0.697317	0.718585	0.649883	0.685993	0.688215	0.729222	0.741057	0.705444	0.747152	0.616276	0.778702	0.793145	0.79912	0.783711	0.722279	0.826113	0.737249	0.872535	0.807719	0.77749	0.610233	0.559719	0.680758	0.905783	0.741192	0.68339	0.658443	0.588566	0.586584	0.581773	NA
Concentration large LDL particles	0.48089	0.484468	0.463252	0.520082	0.55431	0.435466	0.471924	0.40021	0.42687	0.470573	0.471754	0.437376	0.495088	0.386805	0.394137	0.408917	0.452711	0.480977	0.48147	0.469659	0.36279	0.424021	0.446514	0.486599	0.573325	0.613409	0.483389	0.342209	0.524777	0.593453	0.557434	0.757942	0.80563	0.624605	0.423052	0.838608	0.87577	0.957446	0.822052	0.799624	0.824994	0.577086	0.987447	0.985018	0.991771	0.963999	0.95385	0.967254	0.704749
Total lipids large LDL	0.480741	0.482673	0.458069	0.522552	0.567122	0.431322	0.470025	0.396419	0.422214	0.465191	0.473523	0.443542	0.493391	0.379913	0.387299	0.403404	0.44622	0.480295	0.486606	0.464035	0.355129	0.422227	0.44701	0.485738	0.583298	0.633108	0.481259	0.338284	0.521152	0.593187	0.552924	0.767662	0.821109	0.622814	0.415953	0.847412	0.890674	0.965287	0.851359	0.828411	0.852226	0.566959	0.989648	0.993395	0.992253	0.979066	0.972192	0.974364	0.689976
Phospholipids large LDL	0.485386	0.489104	0.464708	0.52747	0.571432	0.436282	0.476811	0.401155	0.428549	0.471658	0.478668	0.447537	0.499637	0.386537	0.394799	0.411329	0.453229	0.486833	0.49344	0.470164	0.363855	0.429008	0.45445	0.491934	0.588248	0.637959	0.485476	0.347559	0.524346	0.596086	0.557643	0.768952	0.82249	0.624163	0.418903	0.840621	0.88306	0.961	0.84205	0.820866	0.840232	0.560118	0.98139	0.988201	0.989584	0.976014	0.970362	0.968348	0.670153
Total cholesterol large LDL	0.454108	0.455937	0.427774	0.495477	0.547027	0.398968	0.44425	0.363268	0.389	0.430934	0.445114	0.417892	0.462944	0.34528	0.352363	0.369292	0.410342	0.44743	0.457617	0.427707	0.321319	0.392204	0.418362	0.454418	0.557217	0.614551	0.44728	0.310425	0.487734	0.56287	0.51768	0.748994	0.812332	0.59006	0.38092	0.823707	0.876231	0.955376	0.856515	0.836313	0.851115	0.521115	0.981079	0.991448	0.990812	0.987246	0.98091	0.981164	0.635694
Cholesterol esters large LDL	0.478122	0.479811	0.451114	0.520084	0.571036	0.423572	0.467993	0.391159	0.417411	0.457477	0.471854	0.445773	0.488389	0.374617	0.384195	0.400822	0.44097	0.477407	0.487553	0.457278	0.353681	0.424508	0.450295	0.485467	0.585292	0.639676	0.477818	0.344024	0.517242	0.5908	0.545339	0.769973	0.828977	0.616259	0.41227	0.837831	0.88625	0.959738	0.858362	0.836872	0.855323	0.545753	0.981	0.990111	0.987228	0.984291	0.980014	0.97336	0.647591
Free cholesterol large LDL	0.372539	0.374428	0.34836	0.411762	0.464761	0.31605	0.363291	0.270395	0.294016	0.341743	0.355134	0.324689	0.376779	0.247871	0.247516	0.265098	0.308604	0.347316	0.357645	0.328926	0.215024	0.285604	0.312601	0.35108	0.462033	0.528017	0.345508	0.200431	0.38904	0.468361	0.424534	0.674628	0.751265	0.500725	0.277328	0.770085	0.835397	0.931087	0.842397	0.826547	0.829366	0.437233	0.970583	0.984867	0.991446	0.985971	0.973192	0.995673	0.590766
Triglycerides large LDL	0.530492	0.528343	0.540036	0.561752	0.5361	0.542722	0.511086	0.530932	0.544952	0.579499	0.539962	0.500402	0.566485	0.529559	0.536813	0.539603	0.584433	0.581597	0.553404	0.601213	0.503419	0.520823	0.524203	0.574217	0.598413	0.571727	0.598004	0.442102	0.623395	0.647172	0.656591	0.673362	0.631392	0.690486	0.56876	0.789616	0.746172	0.75439	0.571175	0.530567	0.625305	0.781854	0.763377	0.707191	0.697649	0.614315	0.602409	0.630341	0.96491
Concentration medium LDL particles	0.511315	0.516958	0.497228	0.548833	0.575062	0.469935	0.50494	0.44184	0.471684	0.511441	0.506097	0.470352	0.530257	0.436706	0.452697	0.46519	0.507279	0.527583	0.522891	0.520141	0.423739	0.480804	0.500073	0.539394	0.608173	0.634002	0.53492	0.405066	0.579054	0.641713	0.610124	0.783613	0.817538	0.670552	0.483889	0.848651	0.872605	0.949764	0.792183	0.766167	0.804704	0.624204	0.973214	0.965611	0.974347	0.937417	0.929012	0.936978	0.727243
Total lipids medium LDL	0.493228	0.496487	0.47277	0.532563	0.570331	0.446058	0.484596	0.418863	0.447934	0.486621	0.489486	0.458716	0.509735	0.410777	0.42775	0.441582	0.482718	0.50885	0.510514	0.496197	0.397849	0.463488	0.485155	0.523053	0.603713	0.640774	0.517048	0.3855	0.56198	0.629513	0.591963	0.78654	0.829546	0.657235	0.462636	0.852119	0.885125	0.957768	0.824834	0.798011	0.835568	0.601003	0.979104	0.978527	0.98043	0.959147	0.952782	0.953548	0.702236
Phospholipids medium LDL	0.574282	0.580508	0.561501	0.611735	0.645223	0.533839	0.569482	0.508865	0.539477	0.577601	0.574536	0.54186	0.596709	0.505009	0.518933	0.533799	0.572946	0.597785	0.598975	0.587409	0.490383	0.546177	0.568948	0.604353	0.683046	0.716067	0.598485	0.471181	0.631182	0.694701	0.663575	0.830909	0.858363	0.719756	0.534599	0.874622	0.895469	0.945706	0.814868	0.78507	0.831358	0.654175	0.952092	0.954009	0.943856	0.932909	0.936546	0.904087	0.718738
Total cholesterol medium LDL	0.451012	0.453394	0.425293	0.49071	0.536212	0.397672	0.442217	0.371244	0.400176	0.436766	0.447077	0.42062	0.463847	0.361658	0.381328	0.395502	0.434547	0.464134	0.470404	0.44676	0.3524	0.424877	0.447441	0.483026	0.56785	0.612219	0.473892	0.348847	0.523302	0.593916	0.551161	0.764324	0.818967	0.619497	0.422049	0.828667	0.871973	0.951219	0.834137	0.810252	0.838183	0.551872	0.973098	0.978386	0.982738	0.968726	0.961279	0.96565	0.647847
Cholesterol esters medium LDL	0.449859	0.451797	0.422785	0.491076	0.536402	0.396788	0.440103	0.372471	0.401508	0.436751	0.447768	0.422367	0.463318	0.363469	0.385705	0.399372	0.438087	0.467046	0.473223	0.449043	0.357183	0.43044	0.452448	0.48778	0.570149	0.612861	0.478322	0.355342	0.528941	0.598422	0.55543	0.766048	0.819995	0.623379	0.429223	0.830072	0.871824	0.952397	0.831212	0.807401	0.835548	0.557596	0.97233	0.976141	0.98232	0.965036	0.95681	0.964005	0.651494
Free cholesterol medium LDL	0.446815	0.450893	0.427126	0.479807	0.526692	0.393179	0.442174	0.358511	0.386257	0.428093	0.43557	0.405555	0.456892	0.346567	0.355863	0.371733	0.411439	0.443332	0.450507	0.428587	0.325424	0.393549	0.418007	0.454166	0.548563	0.600603	0.446545	0.314717	0.490458	0.564655	0.524415	0.744524	0.801959	0.593206	0.383868	0.80957	0.859376	0.931236	0.835953	0.811874	0.839007	0.517949	0.960112	0.972145	0.968183	0.969466	0.966003	0.957094	0.620814
Triglycerides medium LDL	0.486775	0.489172	0.504712	0.514954	0.4822	0.500679	0.472692	0.474211	0.490166	0.534031	0.479283	0.42612	0.519207	0.475509	0.470975	0.473523	0.523211	0.508397	0.469787	0.540541	0.4406	0.441634	0.444078	0.494153	0.512343	0.482079	0.519806	0.369016	0.537976	0.561828	0.572764	0.589515	0.552208	0.606101	0.489585	0.701225	0.658226	0.701933	0.474498	0.437037	0.52914	0.702627	0.737038	0.681232	0.689381	0.588477	0.569949	0.620266	0.908227
Concentration small LDL particles	0.538397	0.550626	0.541213	0.568329	0.578451	0.506809	0.540478	0.468167	0.498674	0.543867	0.52651	0.482118	0.559037	0.465331	0.465781	0.478979	0.522455	0.537619	0.524371	0.540537	0.438004	0.47849	0.496735	0.537286	0.598642	0.615734	0.53692	0.40484	0.569985	0.630426	0.604704	0.762469	0.788292	0.662003	0.477401	0.821666	0.845673	0.917464	0.758077	0.730989	0.775596	0.618636	0.953384	0.943516	0.952209	0.912899	0.90501	0.911555	0.723794
Total lipids small LDL	0.506377	0.513246	0.494023	0.54139	0.570892	0.463194	0.502517	0.431002	0.461063	0.502003	0.498728	0.463453	0.523359	0.424993	0.434922	0.449013	0.490592	0.513178	0.510168	0.505854	0.406446	0.463821	0.484859	0.522636	0.597833	0.629606	0.517991	0.388449	0.557725	0.624327	0.588334	0.77661	0.816707	0.652248	0.460647	0.836443	0.87032	0.943274	0.806441	0.779744	0.818688	0.595389	0.971089	0.969752	0.973607	0.950143	0.943584	0.944998	0.693426
Phospholipids small LDL	0.574514	0.588505	0.580179	0.606359	0.623317	0.544975	0.578966	0.507408	0.539433	0.58427	0.567423	0.525376	0.598973	0.506739	0.504734	0.520167	0.561761	0.579727	0.570854	0.581376	0.478424	0.516347	0.537774	0.574766	0.645433	0.669531	0.573531	0.444313	0.593858	0.654592	0.628979	0.781868	0.803234	0.683764	0.501567	0.822282	0.843736	0.900206	0.756664	0.726131	0.77953	0.62183	0.926881	0.92628	0.921833	0.903675	0.904734	0.881268	0.695073
Total cholesterol small LDL	0.443538	0.448398	0.423448	0.478534	0.5183	0.391645	0.438492	0.359737	0.389016	0.428163	0.434027	0.403319	0.454968	0.350962	0.364453	0.378781	0.418434	0.44533	0.448234	0.432104	0.336373	0.403119	0.425207	0.460963	0.542393	0.584358	0.45268	0.328949	0.500465	0.571739	0.529834	0.743934	0.800481	0.597845	0.399819	0.80788	0.85546	0.939353	0.821378	0.799001	0.823694	0.530533	0.967958	0.973672	0.98172	0.965188	0.95612	0.966004	0.631522
Cholesterol esters small LDL	0.434085	0.438152	0.412148	0.469716	0.508301	0.381796	0.427857	0.351483	0.380747	0.418904	0.424495	0.393823	0.445143	0.343283	0.359594	0.373156	0.412935	0.438057	0.440085	0.424818	0.332035	0.39939	0.420614	0.456399	0.534275	0.573784	0.447772	0.32633	0.49777	0.567735	0.525757	0.737272	0.793742	0.59327	0.399155	0.803323	0.849016	0.938384	0.811096	0.790178	0.81166	0.530473	0.96645	0.970157	0.982552	0.959386	0.948308	0.965186	0.634099
Free cholesterol small LDL	0.465079	0.473324	0.453873	0.498536	0.545228	0.417402	0.465197	0.380205	0.408439	0.449787	0.458003	0.429444	0.478231	0.369505	0.371674	0.388855	0.426313	0.460322	0.468244	0.446873	0.342404	0.404265	0.429559	0.463657	0.559658	0.613974	0.457377	0.327754	0.493297	0.567431	0.528507	0.74441	0.7991	0.596082	0.387431	0.796956	0.851099	0.90545	0.838983	0.808614	0.853249	0.509925	0.93254	0.948376	0.934547	0.951821	0.953367	0.92821	0.594087
Triglycerides small LDL	0.655385	0.659916	0.672304	0.688362	0.650667	0.675139	0.642702	0.670726	0.691159	0.720427	0.670817	0.627391	0.699444	0.68216	0.688109	0.690781	0.732232	0.716864	0.679619	0.744945	0.662595	0.660424	0.662438	0.704103	0.706083	0.659511	0.725747	0.597919	0.728228	0.742742	0.748904	0.730044	0.669607	0.773481	0.691537	0.784469	0.723222	0.724293	0.505467	0.462726	0.568737	0.844432	0.729007	0.671484	0.663457	0.578005	0.574742	0.573365	0.941512
Concentration very-large HDL particles	-0.296135	-0.291294	-0.263946	-0.319448	-0.333409	-0.293294	-0.288787	-0.408423	-0.430366	-0.361391	-0.394147	-0.443796	-0.341097	-0.458613	-0.589132	-0.574419	-0.539839	-0.536686	-0.559708	-0.497327	-0.595948	-0.649396	-0.63646	-0.621109	-0.536515	-0.479796	-0.590573	-0.680128	-0.672531	-0.645164	-0.666479	-0.5314	-0.45728	-0.617053	-0.68389	-0.401256	-0.3257	-0.197156	-0.210729	-0.184357	-0.249068	-0.553547	-0.0381624	-0.0210114	0.0125339	0.00837459	-0.0277231	0.0935378	-0.257728
Total lipids very-large HDL	-0.256388	-0.25101	-0.224444	-0.287071	-0.305617	-0.257766	-0.246409	-0.377504	-0.40022	-0.330417	-0.360848	-0.412026	-0.306491	-0.430285	-0.568767	-0.553361	-0.519388	-0.515248	-0.540222	-0.474518	-0.575319	-0.629636	-0.616949	-0.602126	-0.520256	-0.46608	-0.572584	-0.659523	-0.656627	-0.626867	-0.654603	-0.507826	-0.430135	-0.602757	-0.669905	-0.391017	-0.307248	-0.187219	-0.187432	-0.158079	-0.232742	-0.546572	-0.0202753	-0.00272133	0.0280942	0.0300824	-0.00377674	0.109145	-0.26138
Phospholipids very-large HDL	-0.361904	-0.357285	-0.330167	-0.379415	-0.388667	-0.35611	-0.355964	-0.463805	-0.483634	-0.417012	-0.453553	-0.50142	-0.40169	-0.508275	-0.626479	-0.613193	-0.578848	-0.579539	-0.601448	-0.540987	-0.632064	-0.683731	-0.671274	-0.656201	-0.573202	-0.515473	-0.626509	-0.712258	-0.705045	-0.681152	-0.6962	-0.575039	-0.504305	-0.649965	-0.712178	-0.432529	-0.36642	-0.220623	-0.258166	-0.236662	-0.284392	-0.581539	-0.0710329	-0.05189	-0.0118634	-0.0239346	-0.0630984	0.0695549	-0.280687
Total cholesterol very-large HDL	-0.17249	-0.165286	-0.139845	-0.217392	-0.245705	-0.180868	-0.156486	-0.30771	-0.331449	-0.262183	-0.286672	-0.339691	-0.231272	-0.364415	-0.516567	-0.500216	-0.46862	-0.462205	-0.489922	-0.419577	-0.52243	-0.578878	-0.56714	-0.55384	-0.4803	-0.4334	-0.526366	-0.606067	-0.60978	-0.575609	-0.61314	-0.447931	-0.364202	-0.559335	-0.62751	-0.362694	-0.262803	-0.168059	-0.130428	-0.0930165	-0.194551	-0.519809	0.00952314	0.0264294	0.0512381	0.0647464	0.0359956	0.13047	-0.263031
Cholesterol esters very-large HDL	-0.139666	-0.131792	-0.106214	-0.188076	-0.220455	-0.14861	-0.122128	-0.277592	-0.301946	-0.233231	-0.255389	-0.308743	-0.200168	-0.335901	-0.493282	-0.476683	-0.445854	-0.438451	-0.467284	-0.395131	-0.499072	-0.557062	-0.545906	-0.532783	-0.46276	-0.419078	-0.50553	-0.5836	-0.588695	-0.553493	-0.5934	-0.424298	-0.339357	-0.539863	-0.607801	-0.349569	-0.244515	-0.161252	-0.108295	-0.0684978	-0.178393	-0.503398	0.0171837	0.0327559	0.0551131	0.0712446	0.0441895	0.132753	-0.255004
Free cholesterol very-large HDL	-0.261565	-0.256176	-0.231714	-0.295296	-0.310787	-0.268245	-0.249999	-0.386133	-0.407315	-0.338077	-0.368339	-0.418938	-0.313764	-0.436375	-0.570679	-0.555282	-0.522071	-0.518661	-0.542377	-0.478804	-0.576262	-0.62729	-0.614253	-0.600548	-0.518784	-0.463619	-0.573087	-0.655452	-0.654835	-0.624128	-0.654102	-0.503599	-0.425185	-0.600708	-0.668469	-0.390769	-0.307599	-0.182514	-0.189238	-0.159557	-0.234966	-0.553749	-0.0116284	0.00869327	0.0399848	0.0455851	0.0127054	0.121799	-0.279063
Triglycerides very-large HDL	0.387524	0.368672	0.374397	0.3999	0.396689	0.389121	0.355474	0.319947	0.290418	0.341536	0.345859	0.324458	0.362864	0.250194	0.122826	0.142594	0.181128	0.21362	0.201416	0.233505	0.101889	0.0800261	0.09863	0.118121	0.231434	0.279458	0.156771	0.0159841	0.0452994	0.0705277	0.0146856	0.140238	0.15799	0.0840392	0.0264041	0.208471	0.233219	0.217838	0.220499	0.212043	0.224448	0.154235	0.329179	0.308333	0.260867	0.295135	0.296486	0.284888	0.339842
Concentration large HDL particles	-0.406271	-0.390554	-0.347417	-0.407454	-0.426384	-0.367965	-0.392885	-0.466964	-0.480506	-0.418032	-0.470216	-0.517876	-0.41912	-0.495783	-0.600575	-0.589656	-0.558992	-0.566222	-0.591117	-0.523427	-0.603781	-0.672548	-0.662724	-0.646661	-0.579744	-0.534447	-0.614089	-0.695403	-0.694826	-0.685798	-0.667754	-0.624379	-0.584471	-0.645253	-0.694551	-0.484757	-0.446321	-0.315392	-0.363696	-0.357326	-0.354618	-0.571613	-0.199463	-0.182953	-0.14356	-0.167369	-0.20372	-0.0769439	-0.293275
Total lipids large HDL	-0.427773	-0.412795	-0.370805	-0.42946	-0.446319	-0.390881	-0.414715	-0.486931	-0.500267	-0.439581	-0.491089	-0.536917	-0.441247	-0.514169	-0.615397	-0.60485	-0.575134	-0.58327	-0.607103	-0.541311	-0.617577	-0.684709	-0.675068	-0.66017	-0.594389	-0.548976	-0.628288	-0.70541	-0.708141	-0.700228	-0.682463	-0.641529	-0.602225	-0.660017	-0.705358	-0.501609	-0.464796	-0.331245	-0.382394	-0.376518	-0.371341	-0.586779	-0.215257	-0.197636	-0.15719	-0.180776	-0.217568	-0.0890351	-0.312173
Phospholipids large HDL	-0.386237	-0.366925	-0.320666	-0.386694	-0.411722	-0.344264	-0.369407	-0.445667	-0.455879	-0.390395	-0.450696	-0.504354	-0.394266	-0.470223	-0.573228	-0.562636	-0.529955	-0.541238	-0.570346	-0.49495	-0.576472	-0.649563	-0.640136	-0.621591	-0.560232	-0.520353	-0.58946	-0.672766	-0.667373	-0.658592	-0.634294	-0.600408	-0.56459	-0.615539	-0.669532	-0.46029	-0.426805	-0.284895	-0.360723	-0.355886	-0.347942	-0.541988	-0.171301	-0.155901	-0.109776	-0.145803	-0.183614	-0.0526278	-0.261126
Total cholesterol large HDL	-0.471235	-0.458507	-0.41931	-0.477955	-0.49112	-0.439068	-0.458541	-0.531512	-0.546806	-0.490303	-0.536529	-0.577505	-0.490451	-0.559283	-0.659179	-0.649196	-0.622785	-0.630497	-0.651468	-0.590649	-0.659533	-0.723912	-0.714944	-0.703609	-0.639288	-0.592182	-0.673083	-0.739915	-0.752792	-0.746097	-0.732565	-0.688313	-0.645492	-0.709376	-0.745242	-0.552509	-0.511724	-0.382853	-0.414555	-0.405834	-0.407833	-0.639018	-0.265182	-0.244565	-0.206222	-0.2207	-0.256676	-0.129976	-0.374761
Cholesterol esters large HDL	-0.470619	-0.45789	-0.418143	-0.477863	-0.492115	-0.437336	-0.457839	-0.529184	-0.544705	-0.488706	-0.535533	-0.576435	-0.489488	-0.556546	-0.656694	-0.64687	-0.620925	-0.629285	-0.650591	-0.588934	-0.656628	-0.722323	-0.713673	-0.702775	-0.639982	-0.594139	-0.672087	-0.737329	-0.752899	-0.747364	-0.733088	-0.693227	-0.652206	-0.711204	-0.743842	-0.559201	-0.520063	-0.393265	-0.424769	-0.415958	-0.417726	-0.639721	-0.277075	-0.256859	-0.219039	-0.233614	-0.269076	-0.143847	-0.378269
Free cholesterol large HDL	-0.472173	-0.459402	-0.422067	-0.477429	-0.486956	-0.443711	-0.459611	-0.53799	-0.552463	-0.494459	-0.538675	-0.579916	-0.492383	-0.566904	-0.666114	-0.655524	-0.627688	-0.633354	-0.653169	-0.594967	-0.667664	-0.727858	-0.717878	-0.70517	-0.636034	-0.585096	-0.675162	-0.746899	-0.751319	-0.74091	-0.729857	-0.671721	-0.623309	-0.702491	-0.748508	-0.530604	-0.484697	-0.349382	-0.381948	-0.373503	-0.376258	-0.635775	-0.22708	-0.20521	-0.165293	-0.179477	-0.217009	-0.0858824	-0.362964
Triglycerides large HDL	-0.112303	-0.117493	-0.0950742	-0.0546159	-0.0280933	-0.0724275	-0.139031	-0.128197	-0.143841	-0.0964989	-0.112523	-0.125772	-0.098516	-0.166809	-0.241604	-0.226156	-0.19059	-0.169785	-0.169788	-0.154849	-0.255903	-0.280999	-0.261876	-0.242758	-0.125398	-0.0572554	-0.202412	-0.333239	-0.291527	-0.280397	-0.283089	-0.23138	-0.220338	-0.236812	-0.297447	-0.0908183	-0.0915192	-0.0330297	-0.0737297	-0.101445	-0.0160709	-0.151636	0.0460686	0.0416028	0.028709	0.032409	0.0120879	0.0813636	0.0944543
Concentration medium HDL particles	0.0461067	0.0939868	0.156198	0.0830069	0.0432054	0.133442	0.0851942	0.0775365	0.0982469	0.14261	0.0579591	0.00479156	0.108419	0.103618	0.0681563	0.0738996	0.0937874	0.0733265	0.0443366	0.112463	0.0678791	-0.0204671	-0.014391	0.00510072	0.0133075	0.00819565	0.0246891	-0.0325806	-0.0266931	-0.0389552	0.047377	-0.0875374	-0.139953	0.0052898	-0.0385964	-0.040522	-0.0861816	-0.0278453	-0.166162	-0.200358	-0.0872874	0.0176962	-0.0566685	-0.0483123	-0.0311077	-0.078017	-0.0788149	-0.0741833	0.0924262
Total lipids medium HDL	-0.0290472	0.0201913	0.0837341	0.00118664	-0.0423567	0.05712	0.013718	-0.00362331	0.0169296	0.0626376	-0.0248451	-0.0803077	0.0290421	0.0236406	-0.0146843	-0.00931022	0.00957281	-0.0143782	-0.0451525	0.0272296	-0.0123416	-0.10368	-0.0984591	-0.0804084	-0.0771821	-0.0831631	-0.0622296	-0.110458	-0.112709	-0.12534	-0.038769	-0.1701	-0.215144	-0.0821406	-0.121463	-0.119787	-0.15883	-0.0840346	-0.22454	-0.252248	-0.154733	-0.0700312	-0.10523	-0.0931976	-0.0654216	-0.117383	-0.122843	-0.10177	0.0121653
Phospholipids medium HDL	0.0445848	0.0909617	0.155152	0.075591	0.0328577	0.130244	0.0829368	0.0655494	0.0837317	0.133265	0.0464238	-0.0117585	0.101755	0.086745	0.0393373	0.0459531	0.0693118	0.0483829	0.0162419	0.0920317	0.0370209	-0.0540257	-0.0476394	-0.0257922	-0.0128152	-0.0156663	-0.00299364	-0.0702988	-0.0568626	-0.0647854	0.0179126	-0.100835	-0.146551	-0.0192034	-0.071494	-0.0455525	-0.0823039	-0.0234531	-0.153298	-0.185877	-0.0787644	0.00330839	-0.0387748	-0.031281	-0.0146851	-0.0615508	-0.0645646	-0.0526806	0.106675
Total cholesterol medium HDL	-0.205552	-0.15466	-0.0925839	-0.185978	-0.228546	-0.125527	-0.156605	-0.188944	-0.169202	-0.125811	-0.211908	-0.265339	-0.157664	-0.160033	-0.196655	-0.19268	-0.178902	-0.206584	-0.236264	-0.165128	-0.188822	-0.279889	-0.276317	-0.263773	-0.267742	-0.270264	-0.250729	-0.274636	-0.298415	-0.312884	-0.228382	-0.349555	-0.378031	-0.273028	-0.299958	-0.294977	-0.319621	-0.215983	-0.344498	-0.362532	-0.286623	-0.271139	-0.228028	-0.204537	-0.161083	-0.210121	-0.222262	-0.176886	-0.189512
Cholesterol esters medium HDL	-0.228889	-0.178222	-0.1169	-0.214792	-0.261565	-0.150375	-0.178477	-0.212372	-0.193498	-0.152206	-0.238649	-0.291596	-0.184447	-0.182476	-0.219014	-0.215961	-0.204562	-0.234987	-0.265932	-0.192681	-0.20875	-0.301827	-0.299734	-0.289766	-0.301487	-0.308561	-0.27842	-0.290787	-0.327216	-0.344728	-0.261625	-0.388055	-0.416327	-0.308746	-0.323364	-0.340855	-0.366111	-0.258873	-0.390158	-0.403215	-0.339179	-0.308189	-0.268834	-0.245155	-0.197293	-0.248275	-0.260977	-0.21329	-0.238188
Free cholesterol medium HDL	-0.107604	-0.0582868	0.00354986	-0.0684541	-0.0940455	-0.0254932	-0.0663883	-0.0911174	-0.0694137	-0.0203656	-0.100798	-0.153366	-0.0489788	-0.0674515	-0.103415	-0.0960819	-0.0741949	-0.0900606	-0.113627	-0.05374	-0.104988	-0.184235	-0.175199	-0.153875	-0.128719	-0.114137	-0.135128	-0.200665	-0.177338	-0.179662	-0.0946429	-0.189565	-0.217028	-0.127925	-0.199004	-0.111586	-0.132285	-0.0482064	-0.15852	-0.194074	-0.0780606	-0.122052	-0.0675428	-0.0455713	-0.0212796	-0.0593505	-0.0684751	-0.035278	-0.00295748
Triglycerides medium HDL	0.641111	0.654182	0.668251	0.703328	0.680145	0.692917	0.633657	0.728378	0.749671	0.745909	0.720526	0.712865	0.716067	0.753572	0.792376	0.79418	0.804231	0.806948	0.800328	0.802129	0.78125	0.764509	0.768497	0.784997	0.773992	0.730406	0.79441	0.737126	0.785616	0.769876	0.815338	0.6747	0.57913	0.784158	0.770675	0.638935	0.541936	0.469452	0.333513	0.299402	0.385065	0.794639	0.376577	0.335388	0.308439	0.256534	0.279942	0.194824	0.702792
Concentration small HDL particles	0.262238	0.306111	0.356101	0.273956	0.198945	0.343179	0.30472	0.361634	0.397297	0.394227	0.312162	0.275717	0.34162	0.431119	0.478297	0.467655	0.463904	0.415261	0.376952	0.450282	0.486525	0.421147	0.406381	0.417773	0.313125	0.223641	0.417077	0.443916	0.435175	0.398965	0.495009	0.253656	0.146268	0.415178	0.444633	0.185071	0.0913886	0.0657478	-0.094595	-0.128804	-0.0178358	0.410557	-0.0260018	-0.0491724	-0.0318803	-0.113925	-0.100122	-0.145038	0.288843
Total lipids small HDL	0.262536	0.304054	0.342096	0.293026	0.249505	0.326214	0.298845	0.345708	0.390389	0.393203	0.316682	0.279544	0.346657	0.41743	0.487181	0.478429	0.483119	0.439801	0.409149	0.466507	0.489237	0.45133	0.442314	0.460914	0.381818	0.314374	0.455375	0.458015	0.496559	0.477952	0.566244	0.378813	0.288907	0.502877	0.482909	0.334331	0.248179	0.255814	0.0641016	0.0149758	0.160897	0.479844	0.161705	0.148064	0.167063	0.0872988	0.0976824	0.0610767	0.389531
Phospholipids small HDL	0.156735	0.202855	0.264492	0.149299	0.050941	0.251322	0.20628	0.261268	0.285735	0.281189	0.196362	0.161389	0.226118	0.323536	0.34261	0.331355	0.320565	0.271628	0.228542	0.312838	0.355374	0.266819	0.248268	0.25414	0.137498	0.0400729	0.258701	0.30139	0.254246	0.204937	0.307525	0.0356285	-0.0755937	0.218139	0.281427	-0.0321979	-0.119558	-0.159506	-0.276787	-0.298817	-0.214287	0.232283	-0.236457	-0.260897	-0.241597	-0.319609	-0.307323	-0.343555	0.114881
Total cholesterol small HDL	0.148096	0.172429	0.169456	0.208256	0.252075	0.14838	0.161388	0.161083	0.213359	0.227895	0.188771	0.1602	0.212209	0.216732	0.314577	0.312897	0.333332	0.312369	0.309847	0.312798	0.305766	0.339902	0.346887	0.371017	0.373325	0.380338	0.353002	0.315835	0.43289	0.462214	0.499975	0.50777	0.499638	0.492685	0.374668	0.51765	0.484828	0.577093	0.382181	0.324098	0.476561	0.42171	0.506563	0.525934	0.548921	0.50406	0.503121	0.498234	0.415085
Cholesterol esters small HDL	0.135706	0.151075	0.133969	0.199079	0.263597	0.115308	0.139072	0.126203	0.174872	0.190546	0.168107	0.144938	0.186677	0.170185	0.266657	0.267178	0.289951	0.278253	0.284228	0.269668	0.255115	0.30773	0.318629	0.341598	0.366342	0.392774	0.321064	0.276866	0.404759	0.445248	0.461828	0.527538	0.543787	0.471378	0.339332	0.547528	0.532083	0.636595	0.457768	0.404872	0.536953	0.394708	0.576323	0.601191	0.622145	0.590367	0.587332	0.587728	0.408095
Free cholesterol small HDL	0.0991204	0.148921	0.213379	0.1045	0.0208573	0.195347	0.150338	0.208658	0.243432	0.242338	0.151382	0.116959	0.182183	0.283196	0.32253	0.311873	0.30697	0.256388	0.215535	0.298711	0.332176	0.259071	0.242944	0.255658	0.150618	0.0606632	0.261386	0.283483	0.271029	0.228965	0.336776	0.0756064	-0.0372262	0.257978	0.287221	0.0311104	-0.0594236	-0.0825073	-0.222262	-0.26439	-0.122709	0.261727	-0.149632	-0.16985	-0.151343	-0.227641	-0.219553	-0.242745	0.165267
Triglycerides small HDL	0.657435	0.653043	0.654609	0.690531	0.656484	0.690954	0.63842	0.763597	0.778349	0.749514	0.734936	0.743099	0.71541	0.796279	0.863736	0.85425	0.855381	0.841746	0.826437	0.841817	0.851963	0.858034	0.845953	0.861255	0.797364	0.714837	0.870423	0.839746	0.891844	0.865978	0.890714	0.738012	0.627698	0.866414	0.898633	0.683334	0.581031	0.455251	0.35449	0.315501	0.413765	0.916559	0.37276	0.30713	0.266882	0.213761	0.237546	0.152672	0.799776
Phospholipids total lipds ratio chylomicrons extremely-large VLDL	-0.110418	-0.0726953	0.0300172	-0.164557	-0.286329	-0.00312844	-0.056669	-0.0513161	-0.0393838	-0.0167316	-0.12209	-0.180363	-0.0650422	-0.00762656	-0.079566	-0.0827436	-0.069401	-0.127437	-0.182065	-0.0488323	-0.0686962	-0.1623	-0.174339	-0.158822	-0.222571	-0.282617	-0.132351	-0.149562	-0.173562	-0.193745	-0.136066	-0.262251	-0.304048	-0.169187	-0.146439	-0.210506	-0.22444	-0.205966	-0.263862	-0.277447	-0.218804	-0.0916803	-0.196841	-0.209661	-0.185594	-0.241243	-0.25766	-0.196585	-0.00554791
Total cholesterol total lipids ratio chylomicrons extremely-large VLDL	0.182366	0.15598	0.109781	0.35417	0.461199	0.178719	0.11197	0.21623	0.226959	0.221555	0.300145	0.350889	0.24478	0.18986	0.272366	0.282702	0.293245	0.35705	0.404816	0.285594	0.249012	0.324483	0.346052	0.354664	0.446207	0.495694	0.355361	0.274111	0.368706	0.381167	0.368961	0.40656	0.397627	0.394123	0.337836	0.418573	0.377541	0.361355	0.320651	0.281448	0.3801	0.374563	0.321001	0.310699	0.287437	0.290766	0.295155	0.276101	0.361074
Cholesterol esters total lipids ratio chylomicrons extremely-large VLD	0.0434296	0.021534	-0.0407653	0.220414	0.38188	0.0125055	-0.0185485	0.0367551	0.0521899	0.0533923	0.149301	0.210127	0.0915379	0.0103059	0.10732	0.119885	0.131128	0.209213	0.276699	0.119814	0.0851467	0.181639	0.209445	0.217031	0.338118	0.420549	0.20923	0.128724	0.245321	0.271637	0.25438	0.342682	0.360538	0.288875	0.195499	0.366927	0.347315	0.359077	0.339178	0.307589	0.378688	0.233561	0.330369	0.337337	0.318214	0.34006	0.343246	0.327331	0.239881
Free cholesterol total lipids ratio chylomicrons extremely-large VLDL	0.579051	0.56191	0.604541	0.580423	0.493815	0.666355	0.557025	0.673005	0.663232	0.66851	0.632226	0.619553	0.636799	0.669957	0.609643	0.612711	0.620972	0.606598	0.569581	0.641313	0.60592	0.55345	0.548957	0.555939	0.515324	0.438901	0.582538	0.541507	0.498681	0.474397	0.474369	0.365831	0.289555	0.460661	0.529467	0.320352	0.261701	0.162159	0.109128	0.0830483	0.156688	0.538447	0.121628	0.0737681	0.0464179	0.00570712	0.0166481	-0.021196	0.476004
Triglycerides total lipids ratio chylomicrons extremely-large VLDL	-0.0561992	-0.0476581	-0.0280252	-0.215102	-0.295932	-0.0866545	0.00929708	-0.126058	-0.140394	-0.137006	-0.174902	-0.212011	-0.132928	-0.117533	-0.200513	-0.206466	-0.216926	-0.260749	-0.294709	-0.214773	-0.177518	-0.231488	-0.246321	-0.260641	-0.330601	-0.366806	-0.269222	-0.187987	-0.285029	-0.283732	-0.306348	-0.277654	-0.247648	-0.313708	-0.265851	-0.314061	-0.255976	-0.250362	-0.18608	-0.136257	-0.277489	-0.320831	-0.204429	-0.19192	-0.176872	-0.161456	-0.15843	-0.165219	-0.333001
Phospholipids total lipds ratio very-large VLDL	0.489359	0.489322	0.510634	0.470089	0.427162	0.497305	0.489524	0.393355	0.373344	0.486121	0.427618	0.356952	0.491012	0.345213	0.203484	0.221595	0.267556	0.276849	0.241222	0.319938	0.180305	0.135962	0.149436	0.184812	0.241308	0.257955	0.202093	0.0755662	0.152292	0.196604	0.176044	0.30036	0.338185	0.208028	0.0869838	0.323667	0.370704	0.402852	0.357009	0.373077	0.307658	0.2155	0.464101	0.459495	0.462358	0.442487	0.440031	0.4391	0.367027
Total cholesterol total lipids ratio very-large VLDL	0.0445828	0.0279683	-0.0216301	0.10651	0.201632	-0.0180927	0.0139477	-0.109011	-0.135654	-0.087694	0.0333963	0.0508068	0.00654387	-0.219078	-0.282729	-0.260936	-0.245287	-0.141117	-0.0867509	-0.21093	-0.300462	-0.236434	-0.207284	-0.200112	-0.053917	0.0603355	-0.211109	-0.285206	-0.190729	-0.135354	-0.183878	0.0490105	0.15138	-0.136063	-0.272093	0.0567267	0.150539	0.157978	0.309055	0.347023	0.211395	-0.214645	0.210039	0.238706	0.225175	0.287235	0.288587	0.279353	-0.113277
Cholesterol esters total lipids ratio very-large VLDL	0.0180351	-0.00331593	-0.0666327	0.107948	0.223071	-0.0338372	-0.0227223	-0.0497679	-0.0704203	-0.0698759	0.074157	0.153045	0.00654483	-0.128715	-0.123633	-0.10688	-0.116042	-0.0071013	0.0676553	-0.106254	-0.134888	-0.0451441	-0.0212289	-0.0296573	0.0847819	0.176724	-0.0461872	-0.075641	-0.0170478	0.0136544	-0.0313144	0.123903	0.187415	0.00359994	-0.0677416	0.107721	0.161974	0.116379	0.286543	0.307098	0.223222	-0.0750759	0.118893	0.13751	0.108971	0.1783	0.186874	0.154891	-0.0912118
Free cholesterol total lipids ratio very-large VLDL	0.197407	0.196978	0.185612	0.202487	0.225801	0.160773	0.198908	0.0140072	-0.00697855	0.0848794	0.118828	0.0739424	0.169073	-0.0764762	-0.217243	-0.190595	-0.149978	-0.09201	-0.0829522	-0.0942655	-0.235856	-0.233237	-0.20638	-0.181621	-0.0572142	0.0275931	-0.179435	-0.293026	-0.197321	-0.128529	-0.175394	0.0712011	0.176826	-0.12482	-0.287464	0.0992462	0.206977	0.256522	0.330494	0.37452	0.221883	-0.170597	0.340077	0.365933	0.369619	0.397899	0.392272	0.403465	0.0169472
Triglycerides total lipids ratio very-large VLDL	-0.188099	-0.171745	-0.136301	-0.227783	-0.288373	-0.12386	-0.156806	-0.019365	0.000969039	-0.0586844	-0.137012	-0.120684	-0.137632	0.113002	0.190055	0.167763	0.139288	0.0458948	0.0192548	0.0975176	0.219501	0.173442	0.14451	0.125139	-0.0202289	-0.12224	0.129256	0.23988	0.123868	0.0636858	0.107129	-0.130048	-0.228911	0.0571389	0.217633	-0.151254	-0.242977	-0.272572	-0.36519	-0.402135	-0.270856	0.118753	-0.339281	-0.36113	-0.354723	-0.39501	-0.393663	-0.390232	-0.0316278
Phospholipids total lipds ratio large VLDL	0.47053	0.476236	0.488552	0.498545	0.477659	0.478389	0.460216	0.429477	0.444916	0.503357	0.457212	0.39791	0.499553	0.416855	0.363815	0.374892	0.442082	0.437517	0.40189	0.471592	0.33293	0.326993	0.342451	0.389827	0.455361	0.457242	0.412492	0.239317	0.376125	0.419006	0.399694	0.503193	0.509127	0.450898	0.310147	0.587717	0.589423	0.642765	0.493267	0.472123	0.511196	0.490979	0.682036	0.659678	0.661659	0.612178	0.601115	0.62711	0.668459
Total cholesterol total lipids ratio large VLDL	0.48742	0.484938	0.451676	0.578112	0.641714	0.458639	0.456048	0.426913	0.43759	0.46071	0.531324	0.541982	0.509213	0.358818	0.344494	0.372464	0.403502	0.499475	0.535256	0.434859	0.301466	0.367847	0.405482	0.432284	0.575015	0.644652	0.435348	0.267713	0.425639	0.483163	0.445101	0.624881	0.665191	0.501007	0.323234	0.659751	0.698631	0.664576	0.718541	0.715375	0.684688	0.44161	0.662564	0.664555	0.627355	0.660355	0.670867	0.623453	0.511683
Cholesterol esters total lipids ratio large VLDL	0.141125	0.137289	0.0863311	0.256915	0.371696	0.0984145	0.108573	0.0769966	0.0896724	0.0964569	0.206173	0.250685	0.15846	0.0111728	0.0411026	0.068875	0.0853107	0.202052	0.274881	0.102047	0.00645781	0.106294	0.14786	0.162148	0.324993	0.425362	0.154302	0.021541	0.178221	0.234205	0.199324	0.387632	0.444834	0.251975	0.0807955	0.436028	0.48328	0.463495	0.569396	0.571161	0.52915	0.167488	0.453048	0.471539	0.44111	0.4938	0.499588	0.471996	0.227198
Free cholesterol total lipids ratio large VLDL	0.80121	0.806506	0.817336	0.809722	0.754978	0.817842	0.793836	0.794485	0.8005	0.83251	0.807447	0.768254	0.830096	0.77683	0.701364	0.715719	0.750556	0.763069	0.727932	0.792942	0.674753	0.645077	0.656082	0.687353	0.715494	0.682676	0.707599	0.576354	0.64272	0.668545	0.642873	0.69862	0.677702	0.673142	0.59254	0.685979	0.683731	0.633289	0.565442	0.557325	0.555928	0.691031	0.647441	0.614901	0.587091	0.563071	0.5753	0.521656	0.721716
Triglycerides total lipids ratio large VLDL	-0.511396	-0.510335	-0.487784	-0.588041	-0.633971	-0.49079	-0.482836	-0.449452	-0.46126	-0.498285	-0.539108	-0.528508	-0.535177	-0.388501	-0.35233	-0.381651	-0.422262	-0.498595	-0.518802	-0.462217	-0.306589	-0.359256	-0.393847	-0.429265	-0.568881	-0.630538	-0.438807	-0.253724	-0.422533	-0.481688	-0.44815	-0.624912	-0.661122	-0.507552	-0.320591	-0.678852	-0.712288	-0.702139	-0.705379	-0.698343	-0.683078	-0.470406	-0.714602	-0.711899	-0.6819	-0.696758	-0.702043	-0.671494	-0.584667
Phospholipids total lipds ratio medium VLDL	-0.422461	-0.411038	-0.38378	-0.420407	-0.415396	-0.423835	-0.412028	-0.527551	-0.528281	-0.450611	-0.491487	-0.544562	-0.433292	-0.5563	-0.599438	-0.597086	-0.551834	-0.545795	-0.561829	-0.520508	-0.623978	-0.610694	-0.608492	-0.551157	-0.491956	-0.438758	-0.540205	-0.673877	-0.474892	-0.433586	-0.399489	-0.282079	-0.216229	-0.369617	-0.555122	-0.0887118	-0.0307115	0.114151	0.0480663	0.0516646	0.039104	-0.311368	0.20017	0.206778	0.256146	0.199475	0.155191	0.303459	0.0527039
Total cholesterol total lipids ratio medium VLDL	-0.0437237	-0.0472889	-0.0763609	0.0506652	0.171908	-0.0854512	-0.0715174	-0.170875	-0.168591	-0.106878	-0.0486868	-0.0500213	-0.0483492	-0.245153	-0.286866	-0.257145	-0.208231	-0.112574	-0.0572414	-0.166599	-0.324292	-0.252186	-0.20616	-0.171363	0.0568396	0.207051	-0.164076	-0.359624	-0.161107	-0.0843646	-0.112778	0.150685	0.248593	-0.0348628	-0.278948	0.297977	0.371301	0.453543	0.496175	0.495372	0.466105	-0.0879243	0.504833	0.542317	0.525151	0.577002	0.566571	0.592803	0.166418
Cholesterol esters total lipids ratio medium VLDL	-0.222643	-0.227623	-0.260722	-0.138442	-0.00173605	-0.275366	-0.246257	-0.366144	-0.369667	-0.309146	-0.240802	-0.233944	-0.242593	-0.442779	-0.487441	-0.459258	-0.419762	-0.322147	-0.256678	-0.381746	-0.517015	-0.44281	-0.397838	-0.372894	-0.144609	0.0232565	-0.373148	-0.531096	-0.358099	-0.282806	-0.310046	-0.0373549	0.0795379	-0.238815	-0.469114	0.100174	0.188878	0.285335	0.364903	0.37604	0.316962	-0.31042	0.341263	0.393536	0.383559	0.450838	0.439108	0.472073	-0.0664881
Free cholesterol total lipids ratio medium VLDL	0.639847	0.640879	0.658967	0.676449	0.629645	0.681741	0.622095	0.700902	0.71728	0.72946	0.691023	0.66855	0.700571	0.715173	0.727757	0.730426	0.762193	0.756802	0.723783	0.775938	0.699391	0.697457	0.697928	0.738195	0.732656	0.670963	0.766364	0.628252	0.738949	0.740996	0.748045	0.699838	0.626299	0.768579	0.711589	0.751134	0.688669	0.639429	0.492283	0.447573	0.55745	0.846724	0.622336	0.56444	0.539632	0.474292	0.475871	0.461312	0.899302
Triglycerides total lipids ratio medium VLDL	0.0976058	0.0990278	0.119097	0.0141022	-0.091943	0.134587	0.121098	0.227762	0.226988	0.159887	0.115341	0.129202	0.105081	0.301473	0.346248	0.319867	0.268424	0.181979	0.137063	0.224439	0.386044	0.320366	0.277719	0.237705	0.0221089	-0.120021	0.227879	0.429855	0.216157	0.140824	0.159475	-0.0958448	-0.193689	0.0847956	0.335495	-0.261179	-0.335906	-0.432313	-0.459203	-0.457874	-0.433475	0.121215	-0.492263	-0.526487	-0.517746	-0.555629	-0.539211	-0.585434	-0.169579
Phospholipids total lipds ratio small VLDL	-0.719804	-0.688463	-0.641521	-0.713934	-0.724839	-0.660815	-0.684819	-0.677434	-0.673288	-0.665593	-0.717174	-0.728363	-0.69761	-0.643142	-0.613094	-0.627303	-0.636122	-0.665086	-0.669978	-0.645905	-0.601159	-0.653135	-0.667819	-0.662582	-0.705101	-0.707763	-0.655037	-0.621023	-0.605262	-0.64389	-0.526117	-0.708253	-0.737677	-0.590491	-0.585635	-0.612449	-0.645901	-0.570708	-0.599443	-0.605393	-0.552439	-0.545954	-0.577831	-0.566316	-0.515594	-0.56902	-0.595996	-0.491748	-0.435069
Total cholesterol total lipids ratio small VLDL	-0.203244	-0.202231	-0.230648	-0.197249	-0.121236	-0.279521	-0.201385	-0.40497	-0.412635	-0.345751	-0.292859	-0.321677	-0.26516	-0.486394	-0.579031	-0.555075	-0.521313	-0.453019	-0.42322	-0.478594	-0.602815	-0.553975	-0.521786	-0.499683	-0.337569	-0.200143	-0.510305	-0.619278	-0.481679	-0.390177	-0.444132	-0.0922368	0.0755952	-0.373405	-0.599387	-0.0141936	0.146766	0.250515	0.395248	0.444277	0.270292	-0.464758	0.346138	0.406129	0.420315	0.484226	0.46661	0.517671	-0.220606
Cholesterol esters total lipids ratio small VLDL	-0.151291	-0.153721	-0.186659	-0.153943	-0.0833064	-0.233909	-0.150934	-0.358668	-0.369188	-0.306285	-0.246809	-0.274319	-0.221031	-0.444039	-0.544722	-0.520635	-0.490137	-0.422526	-0.393969	-0.448298	-0.565608	-0.518254	-0.487117	-0.469908	-0.315387	-0.181804	-0.483372	-0.576805	-0.460979	-0.369311	-0.435287	-0.0720833	0.10183	-0.364793	-0.573277	-0.0195592	0.14843	0.240582	0.402184	0.458545	0.261515	-0.461463	0.335065	0.395477	0.407566	0.477518	0.463366	0.502874	-0.243866
Free cholesterol total lipids ratio small VLDL	-0.472064	-0.446035	-0.418419	-0.40102	-0.34324	-0.441219	-0.460585	-0.461831	-0.439534	-0.402285	-0.439474	-0.451752	-0.424566	-0.440954	-0.378451	-0.37852	-0.348473	-0.335655	-0.320292	-0.341428	-0.401145	-0.377255	-0.366454	-0.324477	-0.247824	-0.192921	-0.30674	-0.43706	-0.242125	-0.229025	-0.141929	-0.166865	-0.175371	-0.127167	-0.303167	0.0560552	0.0336028	0.151609	0.052636	0.003419	0.149699	-0.101875	0.172502	0.180892	0.206078	0.165641	0.131976	0.245337	0.149985
Triglycerides total lipids ratio small VLDL	0.419515	0.408118	0.418012	0.411936	0.340579	0.471733	0.405166	0.602568	0.610111	0.538179	0.505957	0.536727	0.470468	0.670583	0.756878	0.737518	0.707181	0.649149	0.620877	0.666868	0.775819	0.747421	0.720442	0.696694	0.551559	0.417204	0.704549	0.799927	0.663288	0.586567	0.601167	0.322685	0.171946	0.554722	0.771502	0.22071	0.0773371	-0.0446238	-0.173105	-0.218303	-0.0687939	0.630626	-0.135666	-0.197889	-0.225523	-0.273191	-0.249618	-0.32553	0.36179
Phospholipids total lipds ratio very-small VLDL	-0.155308	-0.141724	-0.146431	-0.125583	-0.0909389	-0.185763	-0.148687	-0.242138	-0.216537	-0.156279	-0.203636	-0.25912	-0.152444	-0.239785	-0.23202	-0.223984	-0.176635	-0.184487	-0.198889	-0.170491	-0.249238	-0.226024	-0.208759	-0.172862	-0.0964281	-0.0431585	-0.174563	-0.280578	-0.1557	-0.108759	-0.113633	0.0331935	0.0935136	-0.0618358	-0.217676	0.196946	0.218388	0.461467	0.195179	0.171319	0.237829	-0.0670454	0.525202	0.549613	0.617074	0.55271	0.51407	0.633653	0.176019
Total cholesterol total lipids ratio very-small VLDL	-0.390153	-0.388888	-0.407273	-0.422299	-0.372138	-0.442442	-0.37429	-0.52704	-0.554206	-0.533977	-0.45983	-0.447341	-0.463866	-0.594854	-0.687988	-0.674409	-0.685884	-0.628219	-0.588161	-0.657852	-0.683735	-0.671899	-0.656582	-0.67341	-0.587105	-0.482035	-0.688307	-0.665606	-0.681785	-0.636656	-0.674085	-0.452856	-0.312994	-0.65248	-0.729352	-0.46992	-0.312434	-0.315581	0.00713439	0.0792213	-0.145716	-0.755197	-0.257318	-0.191323	-0.19598	-0.0852022	-0.0857871	-0.0810955	-0.692436
Cholesterol esters total lipids ratio very-small VLDL	-0.295657	-0.298074	-0.317133	-0.347083	-0.319895	-0.352791	-0.280038	-0.444216	-0.477328	-0.455377	-0.385578	-0.383277	-0.382608	-0.519074	-0.632275	-0.619216	-0.630782	-0.579281	-0.549509	-0.600732	-0.626995	-0.631659	-0.619334	-0.638016	-0.567627	-0.478649	-0.651974	-0.620515	-0.655303	-0.61366	-0.656476	-0.439934	-0.299861	-0.640897	-0.696683	-0.487323	-0.328831	-0.344217	-0.021947	0.0752005	-0.220127	-0.731681	-0.271145	-0.214274	-0.213183	-0.114924	-0.113713	-0.115341	-0.678876
Free cholesterol total lipids ratio very-small VLDL	-0.534427	-0.518688	-0.520662	-0.485667	-0.404231	-0.538798	-0.524741	-0.557728	-0.546118	-0.540431	-0.498712	-0.466142	-0.519707	-0.561491	-0.533204	-0.525271	-0.528838	-0.485144	-0.440773	-0.520079	-0.538949	-0.474971	-0.459106	-0.45598	-0.375095	-0.288871	-0.466487	-0.493357	-0.428027	-0.395895	-0.395628	-0.270442	-0.200602	-0.362404	-0.471855	-0.166032	-0.089703	-0.0278985	0.0964546	0.0570862	0.165543	-0.441611	-0.026983	0.0295602	0.0285356	0.0990735	0.0825139	0.138813	-0.364386
Triglycerides total lipids ratio very-small VLDL	0.424601	0.41737	0.438081	0.437906	0.366681	0.490828	0.407284	0.603594	0.616313	0.564622	0.515376	0.530153	0.493602	0.670259	0.760895	0.741742	0.728123	0.67217	0.638056	0.695184	0.766746	0.740975	0.715292	0.713536	0.581673	0.448406	0.729424	0.765201	0.718271	0.649342	0.690689	0.402681	0.243194	0.642502	0.797945	0.341221	0.183437	0.0742861	-0.102064	-0.154597	0.0138363	0.748973	-0.0099306	-0.0856737	-0.105868	-0.188985	-0.17403	-0.222006	0.571109
Phospholipids total lipds ratio IDL	-0.629625	-0.608533	-0.576807	-0.661843	-0.717474	-0.594712	-0.596874	-0.613628	-0.607799	-0.604465	-0.66467	-0.695742	-0.630397	-0.578439	-0.57198	-0.586333	-0.596427	-0.654079	-0.688405	-0.616863	-0.547949	-0.608419	-0.628288	-0.636099	-0.730269	-0.776077	-0.639152	-0.547724	-0.615177	-0.647687	-0.594686	-0.704217	-0.700509	-0.642305	-0.56516	-0.694606	-0.703586	-0.559466	-0.691453	-0.669466	-0.690152	-0.602717	-0.506366	-0.506173	-0.39883	-0.503391	-0.545924	-0.392784	-0.546273
Total cholesterol total lipids ratio IDL	-0.0265113	-0.0213334	-0.0654934	-0.020327	0.0744084	-0.112636	-0.0136363	-0.183452	-0.182032	-0.150938	-0.0786907	-0.0741688	-0.0794971	-0.236295	-0.291349	-0.267562	-0.259995	-0.191929	-0.145841	-0.236005	-0.296455	-0.24441	-0.210405	-0.218128	-0.0784768	0.0497106	-0.244999	-0.273532	-0.254723	-0.179879	-0.254961	0.0561201	0.198974	-0.190873	-0.341283	0.0317078	0.175826	0.234316	0.411514	0.448433	0.310473	-0.375549	0.290755	0.372335	0.358182	0.486456	0.498836	0.446815	-0.373041
Cholesterol esters total lipids ratio IDL	0.223987	0.228074	0.181206	0.22572	0.308675	0.143689	0.237352	0.0972686	0.0973084	0.110721	0.189625	0.204341	0.176647	0.0511585	0.00380836	0.0253705	0.0205626	0.0872432	0.133701	0.0397355	0.00327995	0.042451	0.0720679	0.054651	0.165658	0.268411	0.0248172	0.0270665	-0.00236566	0.0549335	-0.0178429	0.225519	0.332159	0.0250976	-0.0720396	0.121013	0.235364	0.216595	0.422119	0.46222	0.31274	-0.176196	0.232818	0.30712	0.262817	0.413409	0.451777	0.31365	-0.303723
Free cholesterol total lipids ratio IDL	-0.422798	-0.417089	-0.429247	-0.419705	-0.376862	-0.474711	-0.415924	-0.564286	-0.560021	-0.505652	-0.497301	-0.527933	-0.464599	-0.599111	-0.648212	-0.634504	-0.601481	-0.579538	-0.574561	-0.580632	-0.657772	-0.621049	-0.601753	-0.582427	-0.483064	-0.396494	-0.585889	-0.658489	-0.563469	-0.503109	-0.544323	-0.293917	-0.170603	-0.472958	-0.624617	-0.161788	-0.0533563	0.134818	0.101609	0.124109	0.0555317	-0.506132	0.263667	0.299784	0.362742	0.354001	0.308806	0.45553	-0.25606
Triglycerides total lipids ratio IDL	0.231687	0.219238	0.254034	0.238261	0.162879	0.308934	0.208049	0.390597	0.387592	0.352716	0.299394	0.306191	0.287656	0.433393	0.492646	0.472573	0.468453	0.417597	0.382738	0.448687	0.490022	0.457788	0.429895	0.440439	0.32961	0.214142	0.469139	0.465697	0.469914	0.404448	0.462552	0.182722	0.0369864	0.414019	0.541078	0.206206	0.063479	-0.0440465	-0.174799	-0.220485	-0.0703948	0.58814	-0.122857	-0.204736	-0.226454	-0.318575	-0.316497	-0.316124	0.564456
Phospholipids total lipds ratio large LDL	-0.438964	-0.434265	-0.410159	-0.479579	-0.526475	-0.391019	-0.420387	-0.358271	-0.377294	-0.418373	-0.431097	-0.407053	-0.445987	-0.335338	-0.33943	-0.353425	-0.398333	-0.433262	-0.438457	-0.419065	-0.303533	-0.375146	-0.396736	-0.43903	-0.539146	-0.588731	-0.442339	-0.284066	-0.483638	-0.554051	-0.509238	-0.727841	-0.7788	-0.588757	-0.383188	-0.835148	-0.879971	-0.937497	-0.850906	-0.82048	-0.865315	-0.566242	-0.97354	-0.9667	-0.954481	-0.945422	-0.934878	-0.950922	-0.734063
Total cholesterol total lipids ratio large LDL	0.198807	0.201238	0.152823	0.231179	0.320977	0.112629	0.198186	0.0731124	0.0957565	0.124562	0.177481	0.171994	0.179408	0.0453835	0.045242	0.0668302	0.0904936	0.145073	0.179174	0.103774	0.0261998	0.111032	0.144275	0.156827	0.283341	0.381837	0.132777	0.0545662	0.162537	0.247095	0.172451	0.480198	0.59508	0.252275	0.0602577	0.504606	0.610457	0.697665	0.723608	0.7244	0.680518	0.10287	0.734457	0.786648	0.785195	0.849875	0.850229	0.831224	0.141809
Cholesterol esters total lipids ratio large LDL	0.440762	0.442382	0.39861	0.481818	0.555394	0.369114	0.434814	0.34902	0.376248	0.400867	0.439668	0.431241	0.441146	0.333544	0.350617	0.368904	0.39549	0.439865	0.464721	0.404825	0.329393	0.40937	0.438252	0.456324	0.559916	0.629292	0.436447	0.348619	0.466845	0.541246	0.476154	0.725185	0.800003	0.547224	0.370163	0.73513	0.80046	0.859101	0.820144	0.80466	0.80533	0.418479	0.868259	0.898988	0.886441	0.928813	0.937	0.88911	0.420951
Free cholesterol total lipids ratio large LDL	-0.770106	-0.773417	-0.765805	-0.80975	-0.792819	-0.777793	-0.758147	-0.812148	-0.839905	-0.840391	-0.819402	-0.803803	-0.821491	-0.834727	-0.878143	-0.880655	-0.902875	-0.899487	-0.882394	-0.900934	-0.860147	-0.880822	-0.884866	-0.90893	-0.89964	-0.847654	-0.91204	-0.836144	-0.914604	-0.921402	-0.915699	-0.872167	-0.794727	-0.925789	-0.884754	-0.843646	-0.767067	-0.709434	-0.538207	-0.493249	-0.601159	-0.930344	-0.648086	-0.602776	-0.57034	-0.524574	-0.546238	-0.461579	-0.854826
Triglycerides total lipids ratio large LDL	0.114056	0.10728	0.155545	0.103294	0.0118869	0.194738	0.0998709	0.226539	0.212033	0.203838	0.138168	0.122816	0.148635	0.246834	0.250587	0.233446	0.23972	0.190522	0.144721	0.238659	0.245203	0.184235	0.157065	0.175891	0.0838465	-0.0155849	0.214673	0.18345	0.201063	0.143099	0.207405	-0.0388399	-0.158288	0.164515	0.260604	0.0215691	-0.0897083	-0.167402	-0.274992	-0.300689	-0.20445	0.362125	-0.190755	-0.27025	-0.27965	-0.376994	-0.385687	-0.347385	0.456061
Phospholipids total lipds ratio medium LDL	-0.291523	-0.289053	-0.258957	-0.328897	-0.365667	-0.235527	-0.276649	-0.204152	-0.227886	-0.265354	-0.277967	-0.251615	-0.294371	-0.187487	-0.205101	-0.216331	-0.258565	-0.284802	-0.284162	-0.270328	-0.173781	-0.251026	-0.2688	-0.308944	-0.384186	-0.420684	-0.303807	-0.172501	-0.365036	-0.433942	-0.386009	-0.614441	-0.681137	-0.463002	-0.26996	-0.712911	-0.766767	-0.870191	-0.749428	-0.73504	-0.74151	-0.434898	-0.924338	-0.916893	-0.942881	-0.900802	-0.875203	-0.942871	-0.600965
Total cholesterol total lipids ratio medium LDL	0.184245	0.183759	0.134353	0.223935	0.305923	0.103043	0.177563	0.0811321	0.108025	0.129684	0.179634	0.178841	0.176262	0.0637728	0.0952327	0.111044	0.135659	0.182487	0.212185	0.140561	0.0745787	0.174307	0.200538	0.220789	0.320836	0.397227	0.196634	0.114843	0.258012	0.33566	0.270036	0.548604	0.647156	0.347837	0.156769	0.595634	0.682285	0.772903	0.757609	0.750692	0.731114	0.226585	0.799524	0.832257	0.842537	0.871339	0.862131	0.875774	0.28257
Cholesterol esters total lipids ratio medium LDL	0.339785	0.339501	0.298445	0.385035	0.445459	0.27377	0.328513	0.255825	0.284851	0.311337	0.341332	0.328684	0.34581	0.24435	0.277111	0.290996	0.32339	0.35927	0.375281	0.328819	0.251949	0.340366	0.363585	0.392135	0.477858	0.531134	0.375237	0.272883	0.433901	0.50582	0.450503	0.690244	0.763178	0.523261	0.335881	0.746489	0.805165	0.894423	0.808014	0.79301	0.796447	0.437113	0.914078	0.926679	0.940121	0.933966	0.922804	0.941533	0.510786
Free cholesterol total lipids ratio medium LDL	-0.549612	-0.550797	-0.52968	-0.596975	-0.611662	-0.519079	-0.533666	-0.507553	-0.536103	-0.566348	-0.560332	-0.530314	-0.57727	-0.506316	-0.532442	-0.541915	-0.581874	-0.596351	-0.586871	-0.588946	-0.504483	-0.559919	-0.57512	-0.612706	-0.661692	-0.6669	-0.610231	-0.489465	-0.651632	-0.701933	-0.671331	-0.804189	-0.817057	-0.723817	-0.574517	-0.860808	-0.861351	-0.924498	-0.736676	-0.707381	-0.759622	-0.709207	-0.93071	-0.906523	-0.918313	-0.856842	-0.846222	-0.862498	-0.79761
Triglycerides total lipids ratio medium LDL	0.103384	0.102059	0.152507	0.0978795	0.00978937	0.17905	0.092892	0.176822	0.165246	0.181501	0.0989177	0.0602594	0.131907	0.190027	0.168039	0.155352	0.177555	0.123985	0.0690021	0.184695	0.159887	0.08608	0.0648958	0.0907687	0.0240435	-0.0600555	0.134457	0.074487	0.107806	0.0639037	0.122629	-0.0775331	-0.177188	0.0946223	0.155308	0.00964825	-0.0894552	-0.105644	-0.27746	-0.299727	-0.211937	0.295984	-0.0863551	-0.161854	-0.152171	-0.267726	-0.287022	-0.216273	0.46915
Phospholipids total lipds ratio small LDL	-0.35298	-0.347833	-0.312881	-0.389921	-0.434923	-0.291409	-0.335861	-0.270182	-0.294745	-0.326105	-0.344867	-0.323229	-0.356628	-0.255611	-0.282594	-0.293713	-0.331967	-0.360485	-0.366436	-0.339749	-0.252303	-0.335568	-0.3545	-0.390532	-0.466156	-0.50565	-0.381096	-0.260665	-0.447616	-0.517443	-0.468257	-0.69459	-0.759179	-0.540597	-0.351482	-0.778875	-0.829437	-0.91673	-0.808718	-0.793017	-0.79909	-0.499612	-0.945366	-0.942271	-0.958682	-0.928234	-0.910144	-0.952093	-0.629765
Total cholesterol total lipids ratio small LDL	0.147749	0.145242	0.0968016	0.180772	0.260817	0.0623852	0.139819	0.033083	0.0574613	0.0849663	0.130716	0.122949	0.133679	0.011865	0.0389654	0.0540558	0.0822103	0.127139	0.154663	0.0884034	0.0151861	0.114634	0.140117	0.164032	0.265653	0.344167	0.141366	0.05114	0.211777	0.292971	0.230256	0.518001	0.623467	0.30853	0.105941	0.586271	0.678216	0.779349	0.760681	0.758578	0.724831	0.203822	0.811187	0.842566	0.85823	0.877951	0.864146	0.894247	0.30147
Cholesterol esters total lipids ratio small LDL	0.282408	0.281394	0.242072	0.317494	0.369692	0.212626	0.272353	0.185652	0.212888	0.244705	0.26767	0.246361	0.280532	0.17205	0.198889	0.211791	0.247051	0.277486	0.28823	0.252508	0.173067	0.25755	0.279195	0.309916	0.390504	0.440182	0.293795	0.190383	0.358508	0.431718	0.378377	0.623133	0.702883	0.450245	0.260735	0.695317	0.758848	0.867477	0.766165	0.760852	0.738864	0.380236	0.899484	0.910031	0.936552	0.914292	0.895992	0.939361	0.490359
Free cholesterol total lipids ratio small LDL	-0.508005	-0.511151	-0.493117	-0.549774	-0.55558	-0.47918	-0.495217	-0.462275	-0.491176	-0.525213	-0.507121	-0.468865	-0.532334	-0.463623	-0.485272	-0.493451	-0.535642	-0.54072	-0.523262	-0.541075	-0.459188	-0.504383	-0.517684	-0.555354	-0.595766	-0.595455	-0.553781	-0.438121	-0.590963	-0.638312	-0.610189	-0.733736	-0.74578	-0.659734	-0.520759	-0.795276	-0.79313	-0.875876	-0.661766	-0.636823	-0.681633	-0.65788	-0.890344	-0.865443	-0.888232	-0.813611	-0.798677	-0.830628	-0.764377
Triglycerides total lipids ratio small LDL	0.423068	0.422378	0.462067	0.436675	0.350173	0.499909	0.408189	0.529573	0.528945	0.528352	0.456173	0.428459	0.472953	0.554003	0.555704	0.545021	0.563325	0.515059	0.463261	0.565064	0.546973	0.483399	0.465096	0.487337	0.412943	0.311465	0.525313	0.468655	0.485482	0.439009	0.484638	0.266456	0.140645	0.455674	0.532496	0.29001	0.167544	0.101282	-0.08103	-0.11627	-0.000720345	0.620168	0.0764635	-0.00406593	-0.017476	-0.118206	-0.118018	-0.11675	0.664809
Phospholipids total lipds ratio very-large HDL	-0.556046	-0.558414	-0.547682	-0.504513	-0.465583	-0.523736	-0.571863	-0.504943	-0.49852	-0.490851	-0.527752	-0.526922	-0.521898	-0.482739	-0.429266	-0.433969	-0.424456	-0.441328	-0.433054	-0.443237	-0.428846	-0.428615	-0.425419	-0.420015	-0.390076	-0.355924	-0.413372	-0.43242	-0.411096	-0.427556	-0.37902	-0.447689	-0.455747	-0.392064	-0.392223	-0.300587	-0.352579	-0.207777	-0.369395	-0.392807	-0.30272	-0.324111	-0.23685	-0.222383	-0.175625	-0.232299	-0.26383	-0.151011	-0.171073
Total cholesterol total lipids ratio very-large HDL	0.390456	0.399593	0.392749	0.325854	0.284579	0.355861	0.419055	0.32501	0.320377	0.315965	0.346083	0.339701	0.348899	0.308267	0.252903	0.256124	0.243566	0.253727	0.242922	0.260047	0.256865	0.247931	0.242582	0.234684	0.193063	0.158987	0.224158	0.262264	0.22882	0.246433	0.203735	0.28183	0.308573	0.210931	0.211018	0.136792	0.210775	0.0936405	0.274686	0.312993	0.184638	0.132421	0.140252	0.138311	0.109758	0.165909	0.190496	0.101619	-0.00783129
Cholesterol esters total lipids ratio very-large HDL	0.423494	0.432629	0.426149	0.363473	0.319756	0.394347	0.450573	0.368995	0.364198	0.355514	0.388721	0.385666	0.387225	0.352988	0.300605	0.303076	0.288834	0.300045	0.290017	0.304601	0.304324	0.295328	0.288754	0.280861	0.233622	0.194483	0.270436	0.31024	0.278005	0.292908	0.253495	0.318353	0.338926	0.255518	0.261437	0.166172	0.23586	0.101002	0.293635	0.330047	0.205859	0.181725	0.131172	0.1249	0.0923325	0.146169	0.172962	0.0774405	0.0295132
Free cholesterol total lipids ratio very-large HDL	-0.182347	-0.178752	-0.180335	-0.229617	-0.21415	-0.230846	-0.161653	-0.28926	-0.28962	-0.251009	-0.267866	-0.293734	-0.23116	-0.298369	-0.340859	-0.332685	-0.320259	-0.323345	-0.327021	-0.308287	-0.33694	-0.337595	-0.327984	-0.327604	-0.284261	-0.244045	-0.330163	-0.340183	-0.35171	-0.325788	-0.358675	-0.239596	-0.186385	-0.31726	-0.366426	-0.20292	-0.153811	-0.0441605	-0.0925678	-0.0728968	-0.12359	-0.363087	0.0852853	0.119199	0.140268	0.171019	0.159486	0.191838	-0.282353
Triglycerides total lipids ratio very-large HDL	0.684082	0.655374	0.632931	0.730327	0.741271	0.687325	0.634264	0.729406	0.715761	0.704374	0.742077	0.768732	0.705087	0.697578	0.683166	0.691276	0.703832	0.737849	0.747453	0.721309	0.664378	0.693164	0.70248	0.710776	0.762476	0.762576	0.727679	0.646484	0.678387	0.679039	0.638442	0.648438	0.599622	0.670546	0.670918	0.61761	0.568308	0.440573	0.44469	0.409539	0.487388	0.701569	0.406085	0.36427	0.287747	0.31766	0.347743	0.23975	0.640188
Phospholipids total lipds ratio large HDL	0.534657	0.547126	0.536388	0.548159	0.524183	0.53368	0.544929	0.582302	0.611138	0.588239	0.58221	0.577363	0.576462	0.619963	0.694155	0.686421	0.679218	0.669051	0.661173	0.658008	0.690655	0.709408	0.701748	0.709675	0.638537	0.577186	0.687116	0.711866	0.758105	0.75577	0.779342	0.705543	0.654949	0.74233	0.730324	0.600996	0.55211	0.493343	0.40567	0.39304	0.411694	0.685274	0.387606	0.363755	0.360489	0.316279	0.340095	0.251651	0.504183
Total cholesterol total lipids ratio large HDL	-0.62327	-0.627205	-0.610701	-0.662493	-0.653743	-0.626675	-0.615858	-0.685153	-0.71134	-0.686488	-0.693418	-0.698885	-0.674947	-0.713345	-0.790126	-0.785882	-0.784184	-0.787341	-0.787122	-0.767209	-0.780115	-0.811119	-0.808499	-0.820294	-0.777644	-0.727612	-0.805575	-0.795406	-0.861376	-0.860633	-0.874456	-0.810812	-0.751774	-0.851803	-0.830388	-0.720666	-0.660384	-0.577619	-0.496883	-0.473894	-0.517158	-0.810787	-0.472586	-0.43869	-0.416432	-0.381079	-0.407663	-0.309096	-0.646836
Cholesterol esters total lipids ratio large HDL	-0.623531	-0.629082	-0.611327	-0.668987	-0.665595	-0.622745	-0.616196	-0.672206	-0.700367	-0.682852	-0.689588	-0.690723	-0.674527	-0.696478	-0.770301	-0.767855	-0.772171	-0.779367	-0.779344	-0.758226	-0.756475	-0.792498	-0.792996	-0.809521	-0.781345	-0.740618	-0.795702	-0.766999	-0.854216	-0.861896	-0.872654	-0.837789	-0.78986	-0.859628	-0.811761	-0.765677	-0.714728	-0.651894	-0.558883	-0.533679	-0.580397	-0.814966	-0.559308	-0.527164	-0.510178	-0.4708	-0.492676	-0.407619	-0.682981
Free cholesterol total lipids ratio large HDL	-0.581381	-0.580329	-0.567979	-0.604926	-0.582575	-0.594792	-0.57256	-0.671628	-0.690217	-0.650184	-0.656544	-0.672244	-0.630254	-0.705865	-0.784896	-0.775733	-0.760411	-0.753868	-0.753117	-0.736554	-0.78358	-0.801456	-0.79163	-0.79116	-0.717985	-0.650708	-0.775082	-0.809446	-0.821317	-0.800941	-0.82144	-0.697169	-0.618666	-0.777439	-0.819273	-0.571878	-0.494678	-0.372972	-0.326603	-0.309216	-0.343574	-0.748243	-0.244108	-0.208616	-0.176779	-0.151851	-0.186737	-0.064923	-0.520942
Triglycerides total lipids ratio large HDL	0.44255	0.41311	0.388713	0.531749	0.590776	0.45224	0.382711	0.500679	0.494887	0.483636	0.528816	0.569714	0.481752	0.478515	0.499765	0.50908	0.524118	0.565514	0.595617	0.533259	0.480896	0.531712	0.547481	0.556849	0.643566	0.680628	0.575606	0.480028	0.544676	0.549885	0.519593	0.54083	0.502546	0.559837	0.533684	0.558305	0.504022	0.411723	0.408922	0.362091	0.476449	0.591057	0.37595	0.342975	0.270268	0.304547	0.324012	0.252794	0.58291
Phospholipids total lipds ratio medium HDL	0.462726	0.445558	0.451532	0.460608	0.452808	0.460626	0.436731	0.437169	0.422508	0.446569	0.444137	0.422193	0.455845	0.401499	0.345733	0.351902	0.380754	0.39388	0.380267	0.411105	0.318377	0.314942	0.319501	0.344745	0.392508	0.398834	0.374107	0.258238	0.355643	0.380055	0.361469	0.421454	0.41069	0.396817	0.322715	0.460395	0.465657	0.380537	0.41638	0.392119	0.438236	0.470131	0.419304	0.383485	0.326142	0.338721	0.349598	0.307036	0.604304
Total cholesterol total lipids ratio medium HDL	-0.684496	-0.668462	-0.661363	-0.72055	-0.720979	-0.69323	-0.651461	-0.720928	-0.720246	-0.717818	-0.728795	-0.729931	-0.714797	-0.709157	-0.710989	-0.715576	-0.733317	-0.752501	-0.752672	-0.745784	-0.686831	-0.700568	-0.706083	-0.725782	-0.75465	-0.739714	-0.745334	-0.649867	-0.738991	-0.749337	-0.739831	-0.729768	-0.677209	-0.755172	-0.711712	-0.713808	-0.669045	-0.543977	-0.534724	-0.503686	-0.563944	-0.798161	-0.50983	-0.462543	-0.39753	-0.397692	-0.423606	-0.328924	-0.79191
Cholesterol esters total lipids ratio medium HDL	-0.638996	-0.629788	-0.630513	-0.685685	-0.693792	-0.655458	-0.610416	-0.668639	-0.672155	-0.68074	-0.684211	-0.678759	-0.677462	-0.657081	-0.653827	-0.660896	-0.684462	-0.707071	-0.708328	-0.70251	-0.62661	-0.638305	-0.647629	-0.673115	-0.72001	-0.719914	-0.695023	-0.578479	-0.690039	-0.70737	-0.708023	-0.709186	-0.663065	-0.726019	-0.649994	-0.721561	-0.683711	-0.577376	-0.56361	-0.522652	-0.611407	-0.765102	-0.543723	-0.504072	-0.440136	-0.441942	-0.464402	-0.380825	-0.799795
Free cholesterol total lipids ratio medium HDL	-0.287786	-0.248441	-0.20183	-0.235251	-0.2124	-0.239643	-0.260225	-0.319949	-0.29876	-0.23884	-0.285441	-0.326966	-0.242822	-0.318036	-0.350311	-0.336406	-0.302557	-0.28732	-0.288872	-0.271244	-0.369606	-0.389183	-0.369026	-0.334919	-0.24272	-0.174593	-0.316296	-0.444187	-0.319379	-0.282526	-0.22652	-0.167947	-0.132025	-0.21233	-0.387145	-0.00926849	0.0353075	0.139837	0.118945	0.0778355	0.19514	-0.219498	0.158937	0.19713	0.213681	0.210284	0.186184	0.266444	0.018858
Triglycerides total lipids ratio medium HDL	0.697989	0.688423	0.672156	0.751721	0.748443	0.71207	0.669314	0.78204	0.795895	0.768143	0.783707	0.803065	0.751718	0.797585	0.861578	0.860794	0.862281	0.876599	0.88461	0.850275	0.848506	0.875318	0.877079	0.886139	0.871826	0.826667	0.887409	0.848819	0.903054	0.891967	0.898832	0.810731	0.729816	0.886546	0.891313	0.748832	0.663352	0.549556	0.472143	0.449273	0.49276	0.892	0.459032	0.408658	0.366971	0.335668	0.363089	0.26272	0.752436
Phospholipids total lipds ratio small HDL	-0.129935	-0.114509	-0.0636844	-0.194884	-0.306271	-0.0612926	-0.0999134	-0.0767468	-0.107267	-0.119202	-0.14762	-0.150863	-0.142452	-0.0842514	-0.169992	-0.175484	-0.202746	-0.21883	-0.24748	-0.187055	-0.15128	-0.252126	-0.270662	-0.2904	-0.371247	-0.438477	-0.271937	-0.201508	-0.351117	-0.41027	-0.367906	-0.556102	-0.612971	-0.427281	-0.279758	-0.607066	-0.624013	-0.71491	-0.609434	-0.567876	-0.65635	-0.361472	-0.698433	-0.721501	-0.71937	-0.729778	-0.724206	-0.731127	-0.424343
Total cholesterol total lipids ratio small HDL	-0.0469683	-0.0567627	-0.105447	0.0111183	0.126513	-0.120862	-0.0679437	-0.12451	-0.0936767	-0.0733112	-0.0476321	-0.0509216	-0.0441187	-0.120067	-0.0469871	-0.0394582	-0.0118879	0.00395862	0.033277	-0.0251831	-0.0624477	0.0328661	0.053894	0.0711198	0.162321	0.245717	0.0497208	-0.0125458	0.125795	0.190734	0.149009	0.366398	0.448505	0.21017	0.0510128	0.430343	0.471554	0.601479	0.509956	0.477505	0.545167	0.12856	0.604323	0.645158	0.659256	0.675863	0.662993	0.69627	0.220076
Cholesterol esters total lipids ratio small HDL	0.0028484	-0.00781694	-0.0582481	0.0619782	0.175175	-0.0713301	-0.0195372	-0.0727651	-0.0422311	-0.0231077	0.00319488	-0.000634979	0.00638725	-0.0689316	0.00502992	0.0122458	0.0393353	0.05509	0.0837535	0.0249916	-0.0107771	0.0835994	0.104203	0.121196	0.208802	0.288536	0.0990301	0.0385242	0.175702	0.239796	0.19756	0.41079	0.490194	0.256027	0.101187	0.467317	0.504886	0.629679	0.532862	0.501888	0.56375	0.176042	0.624386	0.662547	0.675574	0.688789	0.677824	0.70401	0.258565
Free cholesterol total lipids ratio small HDL	-0.316471	-0.301291	-0.249341	-0.36668	-0.445852	-0.252786	-0.28853	-0.266739	-0.288335	-0.295317	-0.321726	-0.315986	-0.32052	-0.265052	-0.329351	-0.332701	-0.351013	-0.363533	-0.383086	-0.332843	-0.314675	-0.383791	-0.397425	-0.408853	-0.456997	-0.50012	-0.385762	-0.350244	-0.449762	-0.495687	-0.458092	-0.601596	-0.648269	-0.486956	-0.391643	-0.59916	-0.607365	-0.671396	-0.565714	-0.55133	-0.561172	-0.431612	-0.614118	-0.628225	-0.63085	-0.623298	-0.628358	-0.600235	-0.437053
Triglycerides total lipids ratio small HDL	0.661203	0.640233	0.627506	0.688178	0.665723	0.675761	0.625137	0.752646	0.752667	0.718232	0.730374	0.753927	0.696249	0.763254	0.81524	0.8074	0.807172	0.807373	0.80127	0.797548	0.801276	0.822568	0.811879	0.822672	0.77851	0.708735	0.835414	0.799259	0.845232	0.821991	0.817637	0.710805	0.616856	0.813649	0.858452	0.665157	0.578666	0.431232	0.385525	0.358665	0.418141	0.880652	0.371503	0.300237	0.24703	0.21472	0.237963	0.154927	0.78028
Mean diameter for VLDL particles	0.760972	0.760566	0.7571	0.766151	0.708615	0.790627	0.755592	0.879079	0.893757	0.84493	0.834824	0.851151	0.808065	0.921644	0.967954	0.962197	0.943924	0.919661	0.896999	0.924376	0.97506	0.952411	0.941316	0.926928	0.833605	0.729619	0.926353	0.970943	0.875215	0.838035	0.826292	0.673824	0.566725	0.799763	0.919425	0.524383	0.435689	0.292628	0.228028	0.202076	0.270365	0.795122	0.2106	0.165489	0.122041	0.108091	0.145883	0.0142745	0.517654
Mean diameter for LDL particles	-0.279264	-0.32589	-0.371247	-0.25458	-0.167465	-0.324305	-0.333873	-0.297071	-0.334176	-0.357747	-0.25961	-0.194975	-0.318669	-0.356576	-0.348782	-0.344309	-0.357874	-0.292263	-0.228773	-0.357615	-0.360624	-0.285287	-0.273374	-0.285874	-0.191461	-0.105478	-0.289369	-0.307474	-0.276082	-0.264018	-0.304917	-0.181016	-0.114274	-0.275733	-0.286643	-0.108189	-0.0614969	-0.107227	0.105838	0.139811	0.0232721	-0.257021	-0.134122	-0.117834	-0.154147	-0.0791586	-0.0797113	-0.0743161	-0.189884
Mean diameter for HDL particles	-0.375796	-0.374382	-0.351816	-0.385541	-0.381734	-0.372053	-0.374888	-0.475429	-0.498895	-0.436737	-0.458474	-0.494984	-0.416802	-0.526867	-0.64545	-0.630704	-0.59963	-0.589248	-0.601465	-0.560302	-0.652336	-0.694335	-0.679523	-0.667725	-0.570843	-0.500913	-0.638699	-0.72516	-0.719198	-0.694035	-0.714379	-0.581359	-0.506664	-0.664888	-0.727947	-0.440063	-0.368491	-0.243325	-0.237479	-0.217553	-0.263331	-0.603738	-0.103727	-0.0809252	-0.0528488	-0.0457881	-0.0809225	0.0389743	-0.313928
Serum total cholesterol	0.458798	0.468989	0.458625	0.503292	0.542164	0.424054	0.455177	0.359003	0.382662	0.44341	0.437932	0.39439	0.472166	0.335213	0.305005	0.326371	0.3761	0.410482	0.410802	0.407083	0.273777	0.314438	0.344063	0.384123	0.50373	0.568291	0.38833	0.227371	0.394696	0.469552	0.43441	0.655361	0.714892	0.506919	0.289436	0.74512	0.798	0.889593	0.776284	0.752552	0.783117	0.451957	0.938547	0.951411	0.950144	0.945983	0.937736	0.945379	0.613568
Total cholesterol VLDL	0.799866	0.795533	0.76733	0.850963	0.880542	0.778241	0.779331	0.806397	0.827552	0.822692	0.857985	0.868679	0.83618	0.80212	0.834809	0.846941	0.861174	0.90157	0.919696	0.867415	0.811692	0.871303	0.889161	0.904902	0.95535	0.958095	0.898592	0.814609	0.910236	0.944894	0.908746	0.984286	0.960334	0.940254	0.847436	0.934928	0.918876	0.819503	0.805133	0.776162	0.815626	0.875539	0.754022	0.735469	0.675681	0.700197	0.732097	0.609582	0.769062
Remnant cholesterol	0.713432	0.710274	0.678014	0.763656	0.810184	0.670061	0.694484	0.665686	0.687272	0.70601	0.739915	0.734271	0.733897	0.646988	0.661102	0.677875	0.706078	0.754097	0.772885	0.721747	0.631011	0.700928	0.725887	0.75172	0.842362	0.881006	0.744836	0.625236	0.765628	0.824074	0.777628	0.943948	0.96394	0.833368	0.674087	0.947828	0.968416	0.936315	0.902717	0.878685	0.899213	0.757113	0.910817	0.906973	0.86273	0.888779	0.908972	0.822679	0.748364
Total cholesterol LDL	0.45172	0.454289	0.426724	0.491441	0.538823	0.397739	0.443112	0.365663	0.393096	0.432901	0.444304	0.416626	0.46239	0.352097	0.364451	0.38001	0.420218	0.453046	0.460644	0.435222	0.334574	0.405345	0.42962	0.465516	0.558624	0.608951	0.45753	0.326716	0.502318	0.57542	0.531545	0.754305	0.81391	0.6019	0.398265	0.823622	0.872546	0.952755	0.844435	0.822595	0.843435	0.533549	0.977732	0.985693	0.988329	0.978914	0.971691	0.975088	0.63971
Total cholesterol HDL	-0.353499	-0.326163	-0.279043	-0.355748	-0.376155	-0.316712	-0.326159	-0.427942	-0.430072	-0.359184	-0.42445	-0.485949	-0.359882	-0.446126	-0.548615	-0.536287	-0.502001	-0.515245	-0.545482	-0.466238	-0.551061	-0.624352	-0.61262	-0.593358	-0.529771	-0.485069	-0.565762	-0.647189	-0.638069	-0.619696	-0.596344	-0.540965	-0.495706	-0.576196	-0.651694	-0.415763	-0.37026	-0.217096	-0.295979	-0.294717	-0.279654	-0.53391	-0.103589	-0.0761388	-0.0294902	-0.0554104	-0.09	0.0281736	-0.269182
Total cholesterol HDL2	-0.360514	-0.334063	-0.28629	-0.366967	-0.394191	-0.321362	-0.333297	-0.432115	-0.437288	-0.368613	-0.433559	-0.493752	-0.370231	-0.451902	-0.559337	-0.548194	-0.516045	-0.531619	-0.564851	-0.479993	-0.560102	-0.638839	-0.629586	-0.612386	-0.557408	-0.519548	-0.583687	-0.657187	-0.661968	-0.648875	-0.627246	-0.582946	-0.54185	-0.60933	-0.667811	-0.46954	-0.426366	-0.282429	-0.353246	-0.347762	-0.342156	-0.560654	-0.161638	-0.138861	-0.0925737	-0.119001	-0.152906	-0.0358288	-0.303927
Total cholesterol HDL3	-0.178852	-0.15117	-0.12122	-0.155178	-0.127831	-0.169184	-0.155108	-0.252767	-0.231648	-0.165341	-0.217565	-0.273786	-0.160684	-0.253093	-0.290526	-0.273677	-0.234486	-0.229953	-0.23307	-0.211695	-0.303682	-0.320047	-0.294806	-0.267194	-0.167939	-0.0951501	-0.256992	-0.366536	-0.268655	-0.220794	-0.191416	-0.0858898	-0.0317045	-0.164634	-0.331424	0.077276	0.121144	0.289322	0.171493	0.145535	0.215677	-0.181325	0.318196	0.36791	0.402944	0.387004	0.360516	0.44352	0.0499532
Esterified cholesterol	0.46141	0.474284	0.464682	0.505267	0.542659	0.427643	0.461193	0.362341	0.387152	0.447177	0.44096	0.397112	0.475662	0.340485	0.309856	0.33119	0.37959	0.413176	0.413146	0.410177	0.279926	0.317829	0.3473	0.386256	0.502646	0.566003	0.389008	0.233467	0.395243	0.469758	0.436088	0.654711	0.71508	0.505848	0.289825	0.737229	0.792216	0.883875	0.773906	0.75102	0.779453	0.443796	0.929155	0.944395	0.94441	0.941654	0.934411	0.93862	0.59336
Free cholesterol	0.431769	0.435342	0.423488	0.475865	0.516565	0.395848	0.42035	0.333735	0.353765	0.413838	0.41016	0.368977	0.44212	0.306187	0.277975	0.298602	0.349737	0.384581	0.385586	0.380454	0.244869	0.290426	0.319253	0.360399	0.483326	0.548358	0.367976	0.200234	0.374058	0.446811	0.409285	0.62748	0.682797	0.485748	0.273527	0.731628	0.777355	0.865759	0.748557	0.723712	0.758385	0.45045	0.92205	0.928751	0.924497	0.917194	0.906815	0.922668	0.635595
Serum total triglycerides	0.796024	0.793638	0.791335	0.82788	0.792898	0.820527	0.77905	0.886161	0.906519	0.883962	0.867289	0.868336	0.852616	0.918079	0.965673	0.96451	0.973748	0.961605	0.942582	0.966035	0.954901	0.959687	0.957125	0.969888	0.930794	0.8558	0.979764	0.932241	0.958958	0.9464	0.940076	0.845681	0.749433	0.941078	0.961285	0.790712	0.702892	0.599023	0.47422	0.431014	0.537473	0.964897	0.529697	0.47571	0.432598	0.396497	0.42202	0.326986	0.828313
Triglycerides VLDL	0.778134	0.775426	0.766812	0.800893	0.767593	0.797015	0.7655	0.882527	0.903657	0.863148	0.858426	0.873832	0.831969	0.923517	0.988683	0.984832	0.977772	0.964002	0.951312	0.959252	0.986443	0.99528	0.989657	0.988079	0.924703	0.841352	0.987243	0.990779	0.970602	0.950218	0.939765	0.827395	0.728514	0.928842	0.986891	0.727358	0.640751	0.51454	0.426019	0.387179	0.482512	0.923591	0.424268	0.377846	0.331704	0.311853	0.344805	0.226109	0.701068
Triglycerides LDL	0.548525	0.548982	0.56208	0.579269	0.548682	0.562786	0.531822	0.548017	0.563937	0.600555	0.554065	0.50925	0.585264	0.549856	0.55339	0.556078	0.602132	0.593198	0.559742	0.618466	0.522087	0.530906	0.533728	0.582629	0.600696	0.568496	0.606797	0.456402	0.625775	0.647866	0.657184	0.666625	0.621636	0.689379	0.576136	0.770391	0.722861	0.740091	0.534471	0.494095	0.590919	0.77946	0.756167	0.699065	0.694917	0.604991	0.592771	0.621601	0.953979
Triglycerides HDL	0.571283	0.568055	0.587026	0.638805	0.623026	0.626319	0.540565	0.62615	0.626234	0.648857	0.622554	0.608595	0.625343	0.614147	0.583857	0.593528	0.626696	0.637714	0.623265	0.651977	0.563362	0.53774	0.548574	0.57479	0.629598	0.620148	0.612204	0.479078	0.540702	0.535641	0.546785	0.48541	0.412778	0.564429	0.532413	0.527861	0.452386	0.401232	0.278088	0.236043	0.346947	0.646397	0.39697	0.347189	0.305463	0.271171	0.280841	0.24264	0.721235
Diacylglycerol	0.550681	0.55216	0.557019	0.582509	0.567924	0.573797	0.539202	0.598883	0.61259	0.611066	0.596738	0.592323	0.5951	0.611281	0.625911	0.629611	0.641108	0.64078	0.631822	0.644883	0.617698	0.619379	0.623534	0.634003	0.634655	0.605496	0.640676	0.596572	0.618967	0.616156	0.619541	0.561257	0.49708	0.618541	0.611935	0.527673	0.46687	0.405455	0.311032	0.274435	0.367123	0.620461	0.357901	0.330412	0.295635	0.280836	0.301583	0.225646	0.542997
Ratio diacylglycerol triglycerides	0.255056	0.259145	0.265369	0.275815	0.267941	0.270998	0.250982	0.274553	0.284584	0.289817	0.277063	0.267573	0.283083	0.280704	0.28278	0.286654	0.297571	0.296762	0.289506	0.302819	0.277373	0.274006	0.278395	0.287256	0.295228	0.284585	0.291998	0.257194	0.277922	0.28088	0.287161	0.26555	0.238267	0.287505	0.268102	0.258597	0.23149	0.216233	0.158945	0.139605	0.188949	0.286658	0.196722	0.186708	0.175376	0.163041	0.170631	0.142643	0.269804
Total phosphoglycerides	0.43814	0.458435	0.487436	0.475574	0.458715	0.465918	0.442569	0.392698	0.407181	0.472651	0.421206	0.363063	0.470744	0.376438	0.306043	0.32442	0.373999	0.384839	0.359321	0.414519	0.28097	0.253265	0.274793	0.313859	0.402207	0.429426	0.340206	0.180275	0.284874	0.324334	0.327817	0.406503	0.407654	0.368241	0.224027	0.505755	0.510927	0.580805	0.425142	0.393405	0.469057	0.386565	0.626095	0.618718	0.617128	0.58284	0.57402	0.590478	0.56684
Ratio triglycerides phosphoglycerides	0.629391	0.618436	0.604427	0.664659	0.653553	0.649076	0.606128	0.747137	0.762362	0.713177	0.726547	0.76097	0.684023	0.780865	0.86219	0.856176	0.84284	0.838582	0.841844	0.821662	0.860336	0.888752	0.882341	0.876424	0.82306	0.753821	0.872518	0.888785	0.869312	0.842012	0.835774	0.709713	0.610587	0.818204	0.893735	0.610925	0.51661	0.37226	0.325459	0.285453	0.386797	0.817051	0.264901	0.222274	0.166343	0.163224	0.198269	0.075856	0.587095
Phosphatidylcholine other cholines	0.410679	0.42962	0.457229	0.453438	0.440641	0.437167	0.412756	0.362073	0.376488	0.443305	0.396389	0.338768	0.443991	0.342276	0.273893	0.293439	0.343352	0.358773	0.336588	0.384475	0.248294	0.225091	0.24847	0.287302	0.382941	0.415726	0.313317	0.150516	0.259742	0.300496	0.303158	0.389624	0.394736	0.346221	0.197226	0.497101	0.503967	0.58262	0.423073	0.39116	0.466937	0.36406	0.633005	0.627615	0.628981	0.593926	0.582891	0.606412	0.553789
Total cholines	0.396829	0.413919	0.437148	0.436499	0.431152	0.413865	0.397781	0.336699	0.351816	0.419631	0.376822	0.320311	0.42455	0.31589	0.2492	0.268775	0.319963	0.337198	0.316796	0.361141	0.221698	0.208382	0.232166	0.272813	0.372759	0.410918	0.296836	0.130191	0.253792	0.301163	0.297645	0.410112	0.426765	0.347343	0.183809	0.522222	0.53963	0.623737	0.472771	0.443059	0.509614	0.359205	0.679552	0.675745	0.678952	0.645725	0.63233	0.663023	0.560625
Apolipoprotein A-I	-0.0470944	-0.016529	0.0311617	-0.0324083	-0.0487598	-0.00819458	-0.0224331	-0.122784	-0.117221	-0.0368018	-0.106776	-0.17537	-0.0377618	-0.140804	-0.247106	-0.229968	-0.185262	-0.191763	-0.223633	-0.141716	-0.256837	-0.32417	-0.306241	-0.278551	-0.19357	-0.144586	-0.248409	-0.367472	-0.328916	-0.299008	-0.282285	-0.211976	-0.182533	-0.250931	-0.362407	-0.0929269	-0.0598898	0.0720072	-0.0436765	-0.0643357	0.00222191	-0.223775	0.169086	0.190998	0.212821	0.196755	0.174531	0.245519	0.0253173
Apolipoprotein B	0.719027	0.72045	0.698532	0.75613	0.772335	0.686975	0.707584	0.689248	0.716382	0.735299	0.740368	0.721588	0.746365	0.688863	0.712219	0.723878	0.755047	0.778372	0.777316	0.764418	0.686271	0.740544	0.757662	0.787356	0.838386	0.841428	0.783752	0.673237	0.806691	0.853379	0.817206	0.932039	0.926353	0.866514	0.730936	0.943072	0.937481	0.930933	0.811031	0.780345	0.830187	0.818637	0.91638	0.896071	0.871453	0.856296	0.868144	0.809437	0.815112
Ratio apolipoprotein B apolipoprotein A-I	0.67795	0.666389	0.626753	0.705021	0.726389	0.632472	0.657251	0.682208	0.70437	0.687895	0.721888	0.733879	0.698671	0.689254	0.755671	0.758942	0.768091	0.792222	0.804986	0.757946	0.736261	0.814649	0.822606	0.837834	0.848037	0.830463	0.821401	0.772179	0.877931	0.908132	0.86828	0.943514	0.925919	0.899673	0.822713	0.903167	0.884308	0.823232	0.761462	0.742378	0.758853	0.844137	0.769089	0.741489	0.709934	0.70273	0.722821	0.639506	0.73597
Total fatty-acids	0.708931	0.718197	0.725365	0.748599	0.743416	0.715018	0.702009	0.684529	0.706045	0.748935	0.717181	0.675453	0.746894	0.67941	0.650662	0.666556	0.709522	0.721744	0.704538	0.736917	0.625177	0.629716	0.649531	0.683788	0.753078	0.760576	0.699411	0.558604	0.666238	0.705002	0.689267	0.7595	0.736996	0.730995	0.605097	0.800554	0.780068	0.790413	0.631493	0.591201	0.679747	0.725038	0.794003	0.77468	0.747815	0.725237	0.734759	0.686761	0.791538
Estimated description fatty-acids chain length not actual carbon number	0.192665	0.187032	0.210065	0.18937	0.143134	0.242324	0.182241	0.278075	0.274053	0.256005	0.228708	0.231307	0.223038	0.293778	0.303151	0.295713	0.290149	0.266661	0.249318	0.285184	0.307722	0.279232	0.267974	0.26318	0.212207	0.155184	0.276375	0.294968	0.24595	0.208424	0.231652	0.0759736	-0.00474912	0.199083	0.295625	0.0421383	-0.0336659	-0.113972	-0.160762	-0.180225	-0.115204	0.268194	-0.16136	-0.197194	-0.221038	-0.246875	-0.234271	-0.272899	0.197908
Estimated degree unsaturation fatty-acids	-0.399841	-0.399723	-0.403315	-0.39644	-0.368848	-0.419443	-0.399523	-0.459312	-0.455344	-0.436646	-0.422257	-0.427818	-0.412324	-0.472757	-0.484032	-0.477463	-0.469913	-0.458832	-0.444342	-0.469912	-0.482133	-0.446505	-0.436512	-0.43822	-0.392616	-0.338697	-0.448399	-0.446894	-0.419282	-0.38454	-0.408381	-0.270024	-0.185977	-0.385496	-0.438136	-0.218764	-0.144271	-0.0616065	-0.00674682	0.0144146	-0.0517473	-0.410601	-0.0408504	-0.0072733	0.0265128	0.0356955	0.0102228	0.0967141	-0.306366
22:6 docosahexaenoic acid fatty-acids	0.256043	0.254854	0.268152	0.278696	0.274827	0.26428	0.242432	0.218143	0.229381	0.268963	0.249778	0.216677	0.277043	0.202871	0.164829	0.178485	0.212604	0.221007	0.212169	0.234675	0.149158	0.167795	0.183221	0.206276	0.272224	0.298443	0.217595	0.12044	0.203799	0.244115	0.222944	0.325065	0.345416	0.257462	0.163422	0.384882	0.40355	0.431369	0.367935	0.352604	0.377235	0.274631	0.442575	0.438012	0.430667	0.415586	0.407658	0.426269	0.400922
18:2 linoleic acid fatty-acids	0.483026	0.492414	0.486339	0.523849	0.549091	0.462599	0.479487	0.420218	0.444686	0.491276	0.474557	0.438174	0.503546	0.413129	0.39294	0.410754	0.452256	0.472161	0.466451	0.47528	0.369401	0.398909	0.423699	0.454594	0.544141	0.58331	0.460908	0.329805	0.447383	0.502136	0.466731	0.622322	0.649533	0.52901	0.375796	0.677808	0.698711	0.769231	0.627268	0.596382	0.657965	0.489753	0.806328	0.809013	0.803651	0.794076	0.790982	0.784035	0.582575
Conjugated linoleic acid fatty-acids	0.331215	0.336145	0.344568	0.342223	0.330066	0.342739	0.330944	0.33977	0.349734	0.362305	0.340519	0.321979	0.353368	0.347994	0.342884	0.346461	0.361264	0.357692	0.345728	0.369421	0.335291	0.327346	0.332104	0.344573	0.356815	0.347478	0.352134	0.304538	0.33506	0.341855	0.345728	0.336863	0.310047	0.353012	0.31724	0.337149	0.311394	0.30295	0.225077	0.205505	0.252935	0.350962	0.298283	0.286813	0.272565	0.261094	0.270156	0.233129	0.347722
Omega-3 fatty-acids	0.367586	0.370902	0.378557	0.400192	0.404413	0.369819	0.356148	0.316631	0.330389	0.374288	0.363098	0.329961	0.389851	0.296073	0.253002	0.269756	0.307067	0.325342	0.319388	0.333501	0.234796	0.255345	0.274969	0.299783	0.379065	0.412584	0.30958	0.200665	0.292508	0.339775	0.31392	0.437837	0.463287	0.353517	0.238239	0.482302	0.506886	0.532035	0.467828	0.45221	0.473119	0.345746	0.545833	0.543493	0.532282	0.523615	0.520478	0.520146	0.456837
Omega-6 fatty-acids	0.519663	0.530601	0.527896	0.562827	0.585359	0.502288	0.516164	0.451976	0.476986	0.529906	0.510228	0.468099	0.543722	0.440918	0.413154	0.432543	0.478623	0.500953	0.494205	0.505787	0.386582	0.41417	0.440699	0.475729	0.574586	0.617481	0.483739	0.337957	0.470348	0.530522	0.498724	0.661894	0.691011	0.561251	0.389668	0.732035	0.756472	0.827549	0.684708	0.653168	0.712796	0.524461	0.857927	0.86068	0.853737	0.84119	0.837506	0.831639	0.641214
Polyunsaturated fatty-acids	0.52246	0.532524	0.531252	0.566401	0.587344	0.506987	0.517195	0.453024	0.477652	0.532264	0.51307	0.470002	0.547438	0.439569	0.407211	0.427423	0.474888	0.497969	0.491058	0.503631	0.380442	0.409038	0.436073	0.471442	0.573328	0.61753	0.480141	0.331835	0.465696	0.527635	0.494458	0.662114	0.692947	0.557132	0.384475	0.732181	0.758618	0.82657	0.688815	0.658164	0.714544	0.522841	0.856176	0.858351	0.850464	0.837878	0.833879	0.82926	0.646362
Monounsaturated fatty-acids 16:1 18:1	0.761635	0.76546	0.776683	0.791119	0.764866	0.783112	0.750988	0.789061	0.805943	0.827853	0.790111	0.757813	0.808523	0.796808	0.787101	0.795841	0.827474	0.825365	0.803026	0.845293	0.766764	0.756384	0.766683	0.794	0.82015	0.792712	0.811854	0.702348	0.775651	0.79023	0.789654	0.771065	0.710047	0.807654	0.741876	0.778378	0.720949	0.682299	0.527383	0.483794	0.587815	0.827029	0.654364	0.620774	0.583324	0.554291	0.572957	0.497865	0.824405
Saturated fatty-acids	0.688397	0.699544	0.710024	0.726044	0.716906	0.699973	0.683998	0.66561	0.684464	0.726959	0.694677	0.653274	0.724497	0.658659	0.623496	0.638704	0.679681	0.691791	0.673187	0.708736	0.59889	0.593962	0.612035	0.645647	0.710921	0.715429	0.663135	0.52559	0.623837	0.6574	0.64764	0.70129	0.674573	0.684141	0.566641	0.742027	0.720055	0.725066	0.575501	0.5379	0.6215	0.682664	0.732119	0.711374	0.68468	0.661614	0.67144	0.62352	0.751319
Ratio 22:6 docosahexaenoic acid total fatty-acids	-0.200331	-0.206993	-0.196154	-0.200095	-0.201446	-0.194323	-0.210644	-0.227924	-0.228512	-0.211372	-0.213038	-0.224131	-0.200952	-0.241549	-0.26672	-0.26127	-0.250161	-0.248917	-0.247951	-0.242884	-0.267763	-0.250004	-0.245128	-0.241382	-0.210647	-0.184999	-0.238497	-0.257458	-0.23385	-0.212798	-0.226967	-0.153526	-0.112396	-0.214565	-0.239329	-0.108954	-0.0714717	-0.04313	-0.0069596	0.00313202	-0.0297637	-0.190157	-0.0322094	-0.0233635	-0.011836	-0.0145346	-0.0312571	0.0266859	-0.084768
Ratio 18:2 linoleic acid total fatty-acids	-0.374404	-0.37144	-0.393599	-0.370058	-0.319425	-0.419529	-0.366493	-0.443809	-0.435792	-0.426012	-0.404608	-0.399682	-0.402421	-0.446429	-0.435194	-0.430421	-0.429174	-0.416147	-0.399342	-0.434397	-0.433089	-0.391941	-0.381894	-0.385393	-0.346104	-0.293018	-0.400097	-0.39329	-0.372755	-0.343939	-0.379274	-0.230967	-0.150053	-0.340354	-0.393326	-0.199465	-0.131117	-0.0262202	-0.0064998	0.00748195	-0.0316297	-0.396226	0.0340601	0.0702011	0.106753	0.127002	0.105196	0.176648	-0.342375
Ratio conjugated linoleic acid total fatty-acids	0.222504	0.227209	0.235715	0.228023	0.215482	0.235215	0.224366	0.236238	0.24401	0.250224	0.231387	0.21773	0.240671	0.246653	0.245274	0.246716	0.255853	0.249331	0.2389	0.260288	0.241459	0.230826	0.232794	0.240552	0.242341	0.230558	0.246486	0.217933	0.231912	0.23294	0.239589	0.219669	0.196329	0.240556	0.223145	0.214226	0.19155	0.182306	0.127883	0.11427	0.148859	0.239594	0.176965	0.16867	0.15916	0.150399	0.157936	0.128632	0.226816
Ratio omega-3 fatty-acids total fatty-acids	-0.210718	-0.213668	-0.209907	-0.204736	-0.193596	-0.212519	-0.217019	-0.251404	-0.252484	-0.236217	-0.2229	-0.227336	-0.215941	-0.270904	-0.296281	-0.289611	-0.281855	-0.270741	-0.262808	-0.274318	-0.296056	-0.276032	-0.269053	-0.268881	-0.232133	-0.196682	-0.270421	-0.280542	-0.262771	-0.23831	-0.25543	-0.161895	-0.106423	-0.243462	-0.275762	-0.139346	-0.0872466	-0.0603597	0.00694022	0.0249244	-0.0317535	-0.248106	-0.0460658	-0.0296904	-0.0161927	-0.00756243	-0.0218721	0.0273048	-0.164784
Ratio omega-6 fatty-acids total fatty-acids	-0.501365	-0.496524	-0.519853	-0.499416	-0.439913	-0.555255	-0.490321	-0.598123	-0.591529	-0.573119	-0.545487	-0.543219	-0.538584	-0.610718	-0.608492	-0.602054	-0.598953	-0.578644	-0.555993	-0.601686	-0.607421	-0.559481	-0.546763	-0.549423	-0.492612	-0.419135	-0.56812	-0.562441	-0.528144	-0.48857	-0.523487	-0.338432	-0.233069	-0.482382	-0.561552	-0.281276	-0.187926	-0.0633213	-0.0129153	0.0106939	-0.0588177	-0.547913	-0.00287031	0.0450253	0.0883641	0.114506	0.0871434	0.178174	-0.448781
Ratio polyunsaturated fatty-acids total fatty-acids	-0.523288	-0.520739	-0.541646	-0.520117	-0.4619	-0.574675	-0.516296	-0.628002	-0.622975	-0.600194	-0.569197	-0.568183	-0.560659	-0.647584	-0.657218	-0.648766	-0.642804	-0.61975	-0.595976	-0.641986	-0.656262	-0.603644	-0.589528	-0.592144	-0.52655	-0.446506	-0.610178	-0.607872	-0.570619	-0.525753	-0.565377	-0.362603	-0.247755	-0.523036	-0.6055	-0.30483	-0.202025	-0.0809099	-0.0114773	0.0161968	-0.066738	-0.585082	-0.0201662	0.0286775	0.0714611	0.0997164	0.0705591	0.16815	-0.467552
Ratio monounsaturated fatty-acids total fatty-acids	0.555476	0.547886	0.560056	0.555808	0.508142	0.59158	0.542371	0.653944	0.655158	0.633443	0.604318	0.602956	0.595701	0.677836	0.703642	0.69672	0.69526	0.672076	0.652172	0.689579	0.700943	0.672784	0.662775	0.666401	0.610307	0.538285	0.679204	0.671431	0.655783	0.623704	0.647844	0.487751	0.385422	0.618418	0.681625	0.430579	0.33334	0.225798	0.137677	0.10473	0.196453	0.669271	0.157356	0.112852	0.0701525	0.0440981	0.0722174	-0.024045	0.547151
Ratio saturated fatty-acids total fatty-acids	-0.056984	-0.0482612	-0.0336019	-0.063956	-0.0819546	-0.0324779	-0.0460082	-0.0504602	-0.0614349	-0.0616555	-0.0651408	-0.0652536	-0.0638375	-0.0588331	-0.0884571	-0.0909407	-0.0979352	-0.0978922	-0.104966	-0.0891872	-0.0857155	-0.127984	-0.13487	-0.136388	-0.151718	-0.165138	-0.127469	-0.118952	-0.157321	-0.179397	-0.153545	-0.226276	-0.24716	-0.175391	-0.142013	-0.227062	-0.235386	-0.261742	-0.225422	-0.215124	-0.233706	-0.155227	-0.246641	-0.254387	-0.255812	-0.258768	-0.25614	-0.260736	-0.144916
Glucose glycolysis	0.208963	0.221709	0.229706	0.212174	0.190264	0.229544	0.220488	0.236584	0.244839	0.243064	0.224455	0.219058	0.229731	0.246568	0.247454	0.246983	0.247664	0.237653	0.224729	0.249835	0.247573	0.231091	0.228716	0.232394	0.212543	0.190989	0.230303	0.229962	0.218203	0.213339	0.222418	0.182045	0.155329	0.210473	0.215586	0.153152	0.134561	0.108679	0.081612	0.0655409	0.1107	0.196096	0.0708951	0.0685605	0.0541623	0.05503	0.0668052	0.027106	0.142907
Lactate glycolysis	0.118204	0.123285	0.122986	0.1275	0.118234	0.128125	0.120874	0.134858	0.134409	0.129487	0.128058	0.128928	0.124818	0.133258	0.135941	0.133385	0.129422	0.128259	0.123558	0.130049	0.136123	0.12284	0.119318	0.119306	0.104321	0.0893368	0.117016	0.124364	0.110303	0.0993437	0.111086	0.0679678	0.0474163	0.0949856	0.112958	0.0463618	0.026899	0.00923258	-0.00628882	-0.0135132	0.00753412	0.0921755	-0.0156146	-0.0187527	-0.0251732	-0.028441	-0.0206897	-0.0466328	0.0567906
Pyruvate glycolysis	0.269486	0.274116	0.273157	0.269873	0.250456	0.277654	0.271793	0.285364	0.284749	0.276143	0.277008	0.278042	0.27283	0.2822	0.275524	0.273281	0.268702	0.269904	0.262753	0.273508	0.274679	0.257904	0.253103	0.253063	0.231921	0.206713	0.251511	0.258904	0.239246	0.225701	0.233	0.178264	0.143549	0.216583	0.243411	0.140318	0.113434	0.0671161	0.0535354	0.0441125	0.0692158	0.214524	0.0383353	0.026755	0.00863799	0.00836079	0.0232761	-0.0289496	0.151584
Citrate glycolysis	0.0315353	0.0230425	0.0312696	-0.0324487	-0.0596467	0.0142591	0.0380592	-0.0181286	-0.0360742	-0.0205348	-0.0288288	-0.0500508	-0.00840926	-0.0413478	-0.0985608	-0.0973017	-0.0924159	-0.0979035	-0.110658	-0.0750132	-0.0986855	-0.114432	-0.116515	-0.115621	-0.113299	-0.111389	-0.10845	-0.117279	-0.129112	-0.12012	-0.141812	-0.0869983	-0.0607529	-0.126607	-0.128673	-0.0745258	-0.0362105	-0.0473536	0.017628	0.0447136	-0.0386868	-0.0985887	-0.00466532	-0.00253835	-0.0107276	0.00837847	0.00818507	0.00928007	-0.0400275
Alanine amino-acids	0.300632	0.309239	0.305798	0.342473	0.34241	0.320496	0.298564	0.332257	0.336257	0.331757	0.342895	0.357853	0.326479	0.329554	0.327469	0.330851	0.328528	0.345495	0.346715	0.33895	0.324144	0.317545	0.320055	0.322178	0.326641	0.315789	0.322368	0.306992	0.293522	0.284125	0.285518	0.245347	0.209752	0.280379	0.289245	0.200746	0.173655	0.121307	0.115406	0.0920258	0.155348	0.252526	0.0898107	0.0810468	0.053782	0.0681518	0.0854067	0.0249553	0.168229
Glutamine amino-acids	-0.0261186	-0.0292127	-0.0346174	-0.0344102	-0.0290237	-0.0405074	-0.0276945	-0.0494514	-0.0565862	-0.0539281	-0.0442364	-0.0398208	-0.0460835	-0.061301	-0.0860326	-0.0823607	-0.0804273	-0.072703	-0.0705445	-0.0703209	-0.0869747	-0.0836235	-0.0806943	-0.0820486	-0.0606802	-0.0432267	-0.0783403	-0.0889333	-0.0920884	-0.083656	-0.104943	-0.0524866	-0.0300519	-0.0829172	-0.0941227	-0.0409121	-0.0158702	-0.0116358	0.026054	0.0337149	0.00844983	-0.0843736	0.0194943	0.0229334	0.0184612	0.0383741	0.0357726	0.0448506	-0.0584035
Histidine amino-acids	-0.0811648	-0.0775777	-0.0815568	-0.0633999	-0.045776	-0.0793478	-0.0753024	-0.0537691	-0.0469705	-0.0584098	-0.0585623	-0.0431254	-0.0699387	-0.0367138	-0.00623011	-0.00865051	-0.0149951	-0.0168768	-0.00917743	-0.0254606	-0.00254668	0.00244011	0.00275082	-0.00294296	-0.00510167	-0.00427955	-0.00625606	0.0104191	-0.00591364	-0.0155677	-0.00847145	-0.0381449	-0.0526042	-0.00967416	0.00380323	-0.0345393	-0.0529494	-0.0370525	-0.0664179	-0.0753695	-0.0451189	-0.0277236	-0.0382906	-0.0346783	-0.0289914	-0.0266415	-0.0269269	-0.0264921	-0.0696837
Isoleucine amino-acids	0.494173	0.498677	0.492681	0.516592	0.509689	0.50751	0.492026	0.532608	0.536826	0.522062	0.531031	0.543982	0.515171	0.535288	0.539304	0.539099	0.534578	0.543227	0.54286	0.538311	0.536826	0.53104	0.529369	0.528743	0.514711	0.486274	0.527479	0.525099	0.508631	0.496645	0.496289	0.434098	0.382143	0.483387	0.507142	0.360807	0.3205	0.224669	0.224333	0.206947	0.244718	0.460306	0.165339	0.14505	0.102867	0.116667	0.145396	0.0452477	0.332011
Leucine amino-acids	0.190585	0.202121	0.202909	0.208047	0.211317	0.202649	0.201369	0.213083	0.219186	0.211586	0.214553	0.222956	0.205119	0.221575	0.23496	0.232113	0.226494	0.230572	0.232462	0.227032	0.233228	0.227332	0.22428	0.225508	0.210481	0.196071	0.221863	0.22719	0.22363	0.213437	0.229068	0.177262	0.147386	0.213499	0.217805	0.140664	0.120948	0.0725622	0.0852044	0.0741641	0.100342	0.187815	0.0356905	0.0305919	0.0107472	0.0214249	0.0378645	-0.0177318	0.111429
Valine amino-acids	0.146714	0.151933	0.14394	0.165994	0.177613	0.149163	0.148769	0.161779	0.169088	0.158305	0.174404	0.189207	0.159557	0.163769	0.181426	0.1809	0.176303	0.188231	0.196155	0.17462	0.177803	0.194132	0.194189	0.195533	0.193478	0.191427	0.186118	0.188877	0.19982	0.201129	0.201769	0.201353	0.197403	0.195001	0.185478	0.171281	0.170494	0.136466	0.165445	0.158284	0.167483	0.158836	0.0871283	0.0892612	0.0760048	0.0882621	0.0991987	0.0611256	0.0934355
Phenylalanine amino-acids	0.103021	0.106027	0.0960226	0.136253	0.155429	0.105349	0.0987708	0.114697	0.119138	0.116786	0.129506	0.14099	0.116405	0.11014	0.129533	0.129997	0.129535	0.143758	0.154363	0.129004	0.124994	0.134348	0.137402	0.139452	0.152178	0.156321	0.135391	0.126344	0.13869	0.133807	0.142289	0.121398	0.105962	0.136101	0.128949	0.106651	0.0846323	0.074052	0.0521864	0.0444689	0.0649827	0.113701	0.0497279	0.0464017	0.0400951	0.0386293	0.0457728	0.0202877	0.077059
Tyrosine amino-acids	0.233854	0.240535	0.234468	0.260455	0.264969	0.24099	0.234337	0.234103	0.23329	0.232581	0.250435	0.261028	0.24001	0.219492	0.196575	0.201049	0.20109	0.218005	0.220451	0.212346	0.195183	0.185259	0.188345	0.186665	0.199187	0.199989	0.185921	0.179609	0.158798	0.156726	0.147082	0.150427	0.142694	0.147774	0.152337	0.104019	0.104195	0.0648796	0.0937159	0.0914422	0.0920039	0.117961	0.0544242	0.0519023	0.034591	0.051793	0.0631078	0.0231168	0.0610731
Acetate	-0.0807962	-0.0808551	-0.0788398	-0.0930183	-0.084462	-0.086316	-0.0766303	-0.0938228	-0.0940799	-0.0883317	-0.0936359	-0.0973885	-0.0872609	-0.0912408	-0.0966198	-0.0960464	-0.0937572	-0.0988524	-0.0996615	-0.0948809	-0.0958196	-0.089433	-0.0893419	-0.0886035	-0.0839221	-0.0741464	-0.0879795	-0.0892763	-0.0843989	-0.0753009	-0.0873188	-0.0505468	-0.0331249	-0.0745155	-0.0856313	-0.0332273	-0.0135908	0.00158032	0.0203242	0.0191322	0.0216896	-0.0752589	0.0159408	0.0212371	0.0220488	0.0327009	0.0277456	0.044989	-0.0471239
Acetoacetate	0.0285215	0.0173654	0.0261213	-0.0160598	-0.0411656	0.0195388	0.0255261	0.0273473	0.0321202	0.0358658	0.000222932	-0.0295553	0.0238285	0.0484076	0.0526186	0.0490891	0.056662	0.0217468	0.00608984	0.0459598	0.0566519	0.0589686	0.0545401	0.0542839	0.0287137	0.00900514	0.0569536	0.0686979	0.0697027	0.0760258	0.0683046	0.0646695	0.0591422	0.0685276	0.0855103	0.0662512	0.0508516	0.0723024	0.00134011	-0.00213299	0.00854558	0.101845	0.0665105	0.0619693	0.0704147	0.0477865	0.0445303	0.0563342	0.116005
3-hydroxybutyrate	-0.00357364	-0.014529	0.00424312	-0.0885764	-0.133404	-0.0226997	0.00400798	-0.0512642	-0.0572221	-0.0307539	-0.0916031	-0.148028	-0.0377376	-0.0426232	-0.0789111	-0.0843727	-0.0684272	-0.118565	-0.153489	-0.0691471	-0.0754664	-0.105564	-0.114165	-0.107625	-0.138109	-0.157244	-0.101835	-0.0980422	-0.0930072	-0.0815515	-0.0818627	-0.0674109	-0.0547899	-0.0855651	-0.0869694	-0.0451305	-0.0378296	0.00341535	-0.0618731	-0.0430898	-0.0966793	-0.0269883	0.0267355	0.027346	0.0407815	0.0135847	0.00781503	0.0280984	0.0683443
Creatinine	0.271061	0.272468	0.276258	0.281768	0.27772	0.284042	0.269403	0.292835	0.295247	0.293967	0.295404	0.299981	0.288608	0.300505	0.298858	0.299573	0.300653	0.303626	0.301774	0.305074	0.295884	0.29617	0.296149	0.299313	0.293831	0.278698	0.304139	0.287661	0.29264	0.290424	0.287596	0.26169	0.230369	0.288389	0.290792	0.234265	0.212366	0.153085	0.15329	0.136185	0.176954	0.288017	0.130213	0.115585	0.0836651	0.0959384	0.111622	0.0567657	0.237851
Albumin	-0.0731157	-0.0737108	-0.0689851	-0.0635982	-0.0555116	-0.0724409	-0.0745698	-0.0646303	-0.0483402	-0.0327678	-0.0642875	-0.0813629	-0.0490791	-0.0425775	-0.0210274	-0.0196326	-0.00737282	-0.0228349	-0.0312217	-0.00840883	-0.0211543	-0.00962859	-0.00431769	0.00646578	0.0213477	0.0376494	0.000240554	-0.0216501	-0.00694934	7.19879e-05	0.00600225	0.0216931	0.0268576	0.0120345	-0.0238198	0.0425329	0.0272815	0.103564	-0.00600304	-0.0172775	0.0197896	-0.0113235	0.0971831	0.115772	0.129827	0.12302	0.12196	0.124052	0.00285116
Glycoprotein acetyls mainly a1-acid glycoprotein	0.626888	0.620849	0.615915	0.639309	0.622347	0.636078	0.614423	0.667778	0.678979	0.669492	0.6651	0.662798	0.659988	0.678303	0.696724	0.696703	0.698589	0.692899	0.683832	0.694626	0.694327	0.696833	0.696532	0.699602	0.676098	0.639481	0.691191	0.688264	0.678947	0.67568	0.668173	0.619225	0.5685	0.651611	0.671412	0.529827	0.477169	0.394625	0.334143	0.312744	0.357636	0.627487	0.297949	0.280925	0.240244	0.239499	0.271324	0.158656	0.480379
	Table S2: Pearson correlation coefficients for the pairwise comparison between metabolic measures in mothers below the diagonal and their respective log p-values above the diagonal
[truncated: 181 more columns]

## Sheet: Table_S3
	Concentration chylomicrons extremely-large VLDL particles	Total lipids chylomicrons extremely-large VLDL	Phospholipids chylomicrons extremely-large VLDL	Total cholesterol chylomicrons extremely-large VLDL	Cholesterol esters chylomicrons extremely-large VLDL	Free cholesterol chylomicrons extremely-large VLDL	Triglycerides chylomicrons extremely-large VLDL	Concentration very-large VLDL particles	Total lipids very-large VLDL	Phospholipids very-large VLDL	Total cholesterol very-large VLDL	Cholesterol esters very-large VLDL	Free cholesterol very-large VLDL	Triglycerides very-large VLDL	Concentration large VLDL particles	Total lipids large VLDL	Phospholipids large VLDL	Total cholesterol large VLDL	Cholesterol esters large VLDL	Free cholesterol large VLDL	Triglycerides large VLDL	Concentration medium VLDL particles	Total lipids medium VLDL	Phospholipids medium VLDL	Total cholesterol medium VLDL	Cholesterol esters medium VLDL	Free cholesterol medium VLDL	Triglycerides medium VLDL	Concentration small VLDL particles	Total lipids small VLDL	Phospholipids small VLDL	Total cholesterol small VLDL	Cholesterol esters small VLDL	Free cholesterol small VLDL	Triglycerides small VLDL	Concentration very-small VLDL particles	Total lipids very-small VLDL	Phospholipids very-small VLDL	Total cholesterol very-small VLDL	Cholesterol esters very-small VLDL	Free cholesterol very-small VLDL	Triglycerides very-small VLDL	Concentration IDL particles	Total lipids IDL	Phospholipids IDL	Total cholesterol IDL	Cholesterol esters IDL	Free cholesterol IDL	Triglycerides IDL
Concentration chylomicrons extremely-large VLDL particles	NA	-3.92e+02*	-8.96e+01*	-4.24e+03***	-4.73e+00**	-4.32e+03***	-7.73e+01*	-1.99e+02*	-2.52e+02*	-8.41e+01*	-4.30e+03***	-4.22e+03***	-4.31e+03***	-1.25e+02*	-1.84e+02*	-2.13e+02*	-7.86e+01*	-5.26e+01*	-1.67e+02*	-6.76e+01*	-6.93e+01*	-1.46e+02*	-1.14e+02*	-3.48e+01*	-3.30e+01*	-7.47e+01*	-3.28e+01*	-4.25e+01*	-5.62e+01*	-4.95e+01*	-2.62e+01*	-1.55e+01*	-8.90e+00**	-1.93e+01*	-2.19e+01*	-2.19e+01*	-1.75e+01*	-6.91e+00*	-5.10e+00**	-6.59e+00**	-2.94e+00**	-3.79e+01*	-4.96e+00*	-4.07e+00*	-2.23e+00*	-2.83e+00*	-6.38e+00**	-1.45e+00*	-1.59e+01*
Total lipids chylomicrons extremely-large VLDL	1.036*	NA	-9.41e+01*	-1.11e+01**	-4.73e+00**	-4.33e+03***	-1.17e+02*	-2.63e+02*	-Inf*	-9.40e+01*	-4.30e+03***	-5.70e+00**	-4.32e+03***	-1.61e+02*	-3.07e+02*	-3.98e+02*	-1.44e+02*	-1.04e+02*	-3.57e+02*	-1.02e+02*	-1.15e+02*	-1.87e+02*	-1.98e+02*	-8.29e+01*	-8.21e+01*	-1.46e+02*	-8.22e+01*	-9.23e+01*	-1.15e+02*	-9.29e+01*	-6.01e+01*	-2.69e+01*	-8.80e+00**	-3.65e+01*	-6.21e+01*	-2.47e+01*	-2.30e+01*	-Inf*	-4.88e+00**	-6.28e+00**	-2.90e+00**	-6.02e+01*	-5.30e+00*	-4.34e+00*	-2.51e+00*	-2.85e+00*	-6.30e+00**	-1.24e+00*	-2.04e+01*
Phospholipids chylomicrons extremely-large VLDL	0.832*	0.774*	NA	-4.20e+03***	-4.71e+00**	-4.33e+03***	-2.86e+02*	-1.70e+02*	-1.26e+02*	-Inf*	-4.26e+03***	-4.15e+03***	-4.31e+03***	-2.19e+02*	-1.30e+02*	-1.32e+02*	-1.70e+02*	-3.06e+02*	-1.30e+02*	-4.73e+02*	-2.24e+02*	-9.10e+01*	-7.73e+01*	-1.01e+02*	-8.98e+01*	-5.87e+01*	-1.06e+02*	-1.12e+02*	-5.23e+01*	-4.45e+01*	-5.46e+01*	-2.43e+01*	-8.53e+00**	-4.29e+01*	-7.98e+01*	-1.71e+01*	-1.50e+01*	-5.81e+00*	-4.35e+00**	-5.67e+00**	-2.58e+00**	-3.36e+01*	-3.15e+00*	-2.50e+00*	-4.07e+00*	-1.56e+00*	-6.16e+00**	-2.85e+00*	-1.20e+01*
Total cholesterol chylomicrons extremely-large VLDL	0.984***	0.985**	0.978***	NA	-4.73e+00**	-4.23e+03***	-4.22e+03***	-4.22e+03***	-4.23e+03***	-4.24e+03***	-4.31e+03***	-4.29e+03***	-4.28e+03***	-4.15e+03***	-4.12e+03***	-4.15e+03***	-4.19e+03***	-4.26e+03***	-5.04e+00**	-5.40e+00**	-5.01e+00**	-1.03e+01**	-1.24e+01**	-3.49e+01**	-5.45e+00**	-5.09e+00**	-7.47e+00**	-5.27e+00**	-2.68e+01**	-Inf**	-1.73e+01**	-1.63e+01**	-9.77e+00**	-2.10e+01**	-4.90e+00**	-5.57e+00**	-7.51e+00**	-5.13e+00**	-6.31e+00**	-7.71e+00**	-3.98e+00**	-3.93e+00**	-4.02e+00**	-4.91e+00**	-3.58e+00**	-6.04e+00**	-7.02e+00**	-3.38e+00**	-9.50e-01**
Cholesterol esters chylomicrons extremely-large VLDL	0.872**	0.872**	0.845**	0.945**	NA	-4.44e+00**	-4.69e+00**	-4.42e+00**	-4.52e+00**	-4.45e+00**	-4.82e+00**	-4.87e+00**	-4.63e+00**	-4.37e+00**	-4.56e+00**	-4.63e+00**	-4.65e+00**	-4.78e+00**	-4.84e+00**	-4.62e+00**	-4.52e+00**	-4.97e+00**	-5.50e+00**	-5.56e+00**	-4.17e+03***	-1.13e+01**	-4.83e+00**	-4.90e+00**	-8.59e+00**	-Inf**	-2.25e+01**	-3.63e+01**	-1.66e+01**	-2.55e+01**	-4.43e+00**	-5.87e+00**	-8.14e+00**	-5.16e+00**	-8.31e+00**	-9.42e+00**	-5.80e+00**	-3.19e+00**	-3.20e+00**	-4.47e+00**	-2.81e+00**	-6.07e+00**	-7.37e+00**	-2.92e+00**	-9.14e-01**
Free cholesterol chylomicrons extremely-large VLDL	0.996***	0.998***	0.998***	0.983***	0.851**	NA	-4.33e+03***	-4.30e+03***	-4.29e+03***	-4.32e+03***	-4.28e+03***	-4.18e+03***	-4.32e+03***	-Inf**	-4.15e+03***	-4.16e+03***	-5.43e+00**	-4.16e+03***	-4.95e+00**	-4.23e+03***	-4.13e+03***	-5.47e+00**	-5.41e+00**	-5.60e+00**	-5.10e+00**	-4.26e+00**	-5.44e+00**	-5.38e+00**	-6.72e+00**	-1.02e+01**	-6.50e+00**	-8.16e+00**	-8.24e+00**	-7.17e+00**	-5.10e+00**	-4.83e+00**	-6.26e+00**	-4.62e+00**	-4.32e+00**	-5.59e+00**	-2.58e+00**	-4.36e+00**	-4.24e+00**	-4.73e+00**	-3.80e+00**	-5.37e+00**	-6.03e+00**	-3.35e+00**	-1.33e+00**
Triglycerides chylomicrons extremely-large VLDL	0.826*	0.848*	1.098*	0.980***	0.862**	0.998***	NA	-1.57e+02*	-1.25e+02*	-2.63e+02*	-4.28e+03***	-4.19e+03***	-4.31e+03***	-1.21e+02*	-1.30e+02*	-1.40e+02*	-1.10e+02*	-2.21e+02*	-1.59e+02*	-2.38e+02*	-1.55e+02*	-1.10e+02*	-9.12e+01*	-1.22e+02*	-9.31e+01*	-6.15e+01*	-1.16e+02*	-1.08e+02*	-6.66e+01*	-5.54e+01*	-6.51e+01*	-2.63e+01*	-8.62e+00**	-5.68e+01*	-1.13e+02*	-1.69e+01*	-1.33e+01*	-5.12e+00*	-4.68e+00**	-6.08e+00**	-2.74e+00**	-3.84e+01*	-2.67e+00*	-2.02e+00*	-3.69e+00*	-1.13e+00*	-6.17e+00**	-2.41e+00*	-1.14e+01*
Concentration very-large VLDL particles	1.054*	1.057*	0.912*	0.980***	0.860**	0.993***	0.927*	NA	-3.74e+02*	-2.01e+02*	-4.28e+03***	-4.22e+03***	-4.28e+03***	-1.07e+02*	-3.83e+02*	-4.67e+02*	-1.94e+02*	-1.33e+02*	-3.81e+02*	-1.39e+02*	-1.57e+02*	-2.58e+02*	-2.64e+02*	-1.12e+02*	-1.08e+02*	-1.84e+02*	-1.06e+02*	-1.26e+02*	-1.58e+02*	-1.29e+02*	-6.91e+01*	-3.57e+01*	-8.36e+00**	-4.25e+01*	-6.10e+01*	-2.98e+01*	-2.60e+01*	-1.01e+01*	-4.46e+00**	-5.81e+00**	-2.54e+00**	-7.51e+01*	-6.91e+00*	-5.52e+00*	-3.69e+00*	-3.73e+00*	-5.17e+00**	-2.24e+00*	-2.10e+01*
Total lipids very-large VLDL	1.029*	1.023*	0.804*	0.982***	0.872**	0.992***	0.883*	1.067*	NA	-1.41e+02*	-4.28e+03***	-4.22e+03***	-4.28e+03***	-2.12e+02*	-5.54e+02*	-Inf*	-1.48e+02*	-1.21e+02*	-Inf*	-1.15e+02*	-1.32e+02*	-4.03e+02*	-3.88e+02*	-1.19e+02*	-1.10e+02*	-2.52e+02*	-1.05e+02*	-1.34e+02*	-1.88e+02*	-1.50e+02*	-8.53e+01*	-3.78e+01*	-8.41e+00**	-4.89e+01*	-8.23e+01*	-3.06e+01*	-2.67e+01*	-1.02e+01*	-4.48e+00**	-5.78e+00**	-2.61e+00**	-7.89e+01*	-6.21e+00*	-5.30e+00*	-3.44e+00*	-3.65e+00*	-5.24e+00**	-1.86e+00*	-2.32e+01*
Phospholipids very-large VLDL	0.809*	0.764*	1.002*	0.984***	0.857**	0.997***	1.107*	0.871*	0.814*	NA	-4.28e+03***	-5.45e+00**	-4.32e+03***	-2.69e+02*	-1.15e+02*	-1.30e+02*	-3.56e+02*	-6.90e+02*	-1.67e+02*	-Inf*	-5.52e+02*	-8.79e+01*	-8.03e+01*	-2.36e+02*	-1.71e+02*	-8.22e+01*	-2.37e+02*	-2.03e+02*	-7.48e+01*	-6.81e+01*	-1.06e+02*	-4.35e+01*	-8.28e+00**	-8.47e+01*	-1.40e+02*	-2.21e+01*	-1.99e+01*	-Inf*	-4.29e+00**	-5.50e+00**	-2.62e+00**	-4.67e+01*	-4.71e+00*	-3.82e+00*	-6.21e+00*	-2.56e+00*	-5.79e+00**	-4.83e+00*	-1.68e+01*
Total cholesterol very-large VLDL	0.993***	0.993***	0.987***	0.995***	0.914**	0.990***	0.990***	0.990***	0.990***	0.990***	NA	-4.31e+03***	-4.31e+03***	-5.90e+00**	-4.17e+03***	-4.20e+03***	-4.22e+03***	-4.26e+03***	-4.16e+03***	-4.24e+03***	-4.14e+03***	-4.17e+03***	-4.17e+03***	-4.19e+03***	-5.61e+00**	-5.08e+00**	-4.17e+03***	-5.79e+00**	-1.25e+01**	-2.73e+01**	-9.68e+00**	-1.08e+01**	-9.51e+00**	-1.06e+01**	-5.38e+00**	-5.31e+00**	-7.22e+00**	-4.76e+00**	-5.91e+00**	-7.43e+00**	-3.50e+00**	-4.23e+00**	-3.77e+00**	-4.55e+00**	-3.30e+00**	-5.56e+00**	-6.51e+00**	-3.04e+00**	-9.12e-01**
Cholesterol esters very-large VLDL	0.981***	0.972**	0.970***	0.992***	0.934**	0.975***	0.976***	0.981***	0.981***	0.964**	0.995***	NA	-4.23e+03***	-4.16e+03***	-4.15e+03***	-4.18e+03***	-4.19e+03***	-4.27e+03***	-4.23e+03***	-4.19e+03***	-4.12e+03***	-4.19e+03***	-4.22e+03***	-4.20e+03***	-5.74e+00**	-5.39e+00**	-4.17e+03***	-6.26e+00**	-1.62e+01**	-Inf**	-1.34e+01**	-1.30e+01**	-9.85e+00**	-1.22e+01**	-5.38e+00**	-5.20e+00**	-7.36e+00**	-4.43e+00**	-6.69e+00**	-8.27e+00**	-3.96e+00**	-3.93e+00**	-3.12e+00**	-4.00e+00**	-2.68e+00**	-5.20e+00**	-6.30e+00**	-2.54e+00**	-8.18e-01**
Free cholesterol very-large VLDL	0.995***	0.997***	0.995***	0.991***	0.876**	0.997***	0.995***	0.990***	0.990***	0.996***	0.995***	0.982***	NA	-5.70e+00**	-4.14e+03***	-4.16e+03***	-4.20e+03***	-5.49e+00**	-5.13e+00**	-4.23e+03***	-4.11e+03***	-5.65e+00**	-5.60e+00**	-4.12e+03***	-5.35e+00**	-4.64e+00**	-4.13e+03***	-5.55e+00**	-6.77e+00**	-1.35e+01**	-6.92e+00**	-8.79e+00**	-8.78e+00**	-8.12e+00**	-5.24e+00**	-5.23e+00**	-6.81e+00**	-4.95e+00**	-4.97e+00**	-6.30e+00**	-3.03e+00**	-4.41e+00**	-4.36e+00**	-4.99e+00**	-3.91e+00**	-5.76e+00**	-6.52e+00**	-3.51e+00**	-1.32e+00**
Triglycerides very-large VLDL	0.921*	0.883*	1.111*	0.969***	0.847**	0.983**	1.207*	0.998*	0.900*	1.115*	0.981**	0.971***	0.979**	NA	-2.14e+02*	-1.90e+02*	-1.66e+02*	-3.39e+02*	-2.06e+02*	-3.90e+02*	-1.90e+02*	-1.52e+02*	-1.30e+02*	-1.59e+02*	-1.64e+02*	-1.04e+02*	-1.83e+02*	-1.27e+02*	-9.17e+01*	-8.00e+01*	-8.92e+01*	-3.67e+01*	-7.95e+00**	-7.66e+01*	-1.30e+02*	-2.35e+01*	-1.94e+01*	-Inf*	-3.99e+00**	-5.22e+00**	-2.28e+00**	-5.04e+01*	-4.83e+00*	-4.02e+00*	-5.81e+00*	-2.69e+00*	-4.58e+00**	-4.34e+00*	-1.67e+01*
Concentration large VLDL particles	0.994*	1.046*	0.857*	0.965***	0.874**	0.969***	0.927*	1.061*	1.055*	0.813*	0.973***	0.970***	0.967***	0.957*	NA	-Inf*	-2.14e+02*	-1.67e+02*	-6.88e+02*	-1.87e+02*	-1.86e+02*	-Inf*	-Inf*	-2.03e+02*	-1.33e+02*	-3.35e+02*	-1.59e+02*	-2.70e+02*	-3.10e+02*	-2.20e+02*	-9.78e+01*	-3.63e+01*	-8.24e+00**	-5.70e+01*	-1.17e+02*	-2.79e+01*	-2.28e+01*	-Inf*	-4.37e+00**	-5.56e+00**	-2.56e+00**	-1.05e+02*	-4.51e+00*	-3.41e+00*	-1.90e+00*	-1.85e+00*	-4.30e+00**	-7.85e-01*	-2.06e+01*
Total lipids large VLDL	1.005*	1.020*	0.852*	0.970***	0.889**	0.971***	0.954*	1.070*	1.035*	0.813*	0.977***	0.974***	0.971***	0.941*	1.071*	NA	-1.38e+02*	-1.28e+02*	-Inf*	-1.41e+02*	-1.02e+02*	-Inf*	-Inf*	-1.04e+02*	-1.05e+02*	-2.62e+02*	-1.01e+02*	-1.06e+02*	-2.44e+02*	-1.74e+02*	-8.26e+01*	-3.18e+01*	-8.53e+00**	-4.99e+01*	-8.78e+01*	-2.76e+01*	-2.34e+01*	-Inf*	-4.67e+00**	-5.88e+00**	-2.78e+00**	-9.12e+01*	-5.12e+00*	-4.07e+00*	-2.40e+00*	-2.53e+00*	-4.67e+00**	-1.08e+00*	-2.09e+01*
Phospholipids large VLDL	0.827*	0.851*	1.074*	0.975***	0.885**	0.971**	1.168*	0.913*	0.862*	1.072*	0.980***	0.975***	0.978***	1.165*	0.890*	0.815*	NA	-2.90e+02*	-2.41e+02*	-4.11e+02*	-Inf*	-1.73e+02*	-9.71e+01*	-4.50e+02*	-2.80e+02*	-1.04e+02*	-3.89e+02*	-4.81e+02*	-9.23e+01*	-8.15e+01*	-1.27e+02*	-4.31e+01*	-8.54e+00**	-8.87e+01*	-1.12e+02*	-2.41e+01*	-2.21e+01*	-Inf*	-4.56e+00**	-5.72e+00**	-2.78e+00**	-5.82e+01*	-4.20e+00*	-3.35e+00*	-6.21e+00*	-2.06e+00*	-4.96e+00**	-4.83e+00*	-1.91e+01*
Total cholesterol large VLDL	0.796*	0.781*	0.942*	0.986***	0.927**	0.971***	1.043*	0.852*	0.804*	0.965*	0.987***	0.988***	0.964**	1.011*	0.851*	0.816*	1.074*	NA	-1.79e+02*	-Inf*	-4.20e+02*	-1.31e+02*	-1.11e+02*	-3.73e+02*	-3.93e+02*	-1.17e+02*	-4.70e+02*	-3.19e+02*	-1.04e+02*	-9.48e+01*	-1.78e+02*	-5.56e+01*	-9.37e+00**	-1.08e+02*	-2.45e+02*	-2.62e+01*	-2.30e+01*	-9.64e+00*	-5.87e+00**	-7.10e+00**	-3.74e+00**	-6.95e+01*	-5.30e+00*	-4.34e+00*	-6.91e+00*	-2.85e+00*	-5.84e+00**	-6.21e+00*	-2.14e+01*
Cholesterol esters large VLDL	0.971*	1.012*	0.853*	0.963**	0.961**	0.909**	0.894*	1.042*	1.020*	0.858*	0.971***	0.982***	0.926**	0.936*	1.050*	1.066*	0.916*	0.855*	NA	-1.78e+02*	-1.96e+02*	-Inf*	-Inf*	-2.32e+02*	-2.74e+02*	-5.30e+02*	-2.08e+02*	-2.18e+02*	-4.65e+02*	-3.11e+02*	-1.39e+02*	-4.46e+01*	-1.07e+01**	-5.76e+01*	-1.33e+02*	-3.71e+01*	-3.28e+01*	-1.07e+01*	-7.27e+00**	-8.48e+00**	-4.78e+00**	-1.60e+02*	-6.91e+00*	-5.52e+00*	-3.47e+00*	-3.58e+00*	-6.24e+00**	-1.82e+00*	-3.00e+01*
Free cholesterol large VLDL	0.795*	0.760*	0.932*	0.974**	0.884**	0.982***	1.029*	0.835*	0.782*	0.970*	0.984***	0.977***	0.983***	1.041*	0.840*	0.803*	1.087*	0.991*	0.839*	NA	-Inf*	-1.26e+02*	-1.01e+02*	-6.62e+02*	-4.34e+02*	-1.02e+02*	-Inf*	-4.73e+02*	-9.77e+01*	-8.91e+01*	-2.00e+02*	-5.82e+01*	-8.42e+00**	-1.26e+02*	-2.69e+02*	-2.71e+01*	-2.40e+01*	-9.91e+00*	-4.41e+00**	-5.53e+00**	-2.72e+00**	-6.99e+01*	-5.81e+00*	-4.71e+00*	-6.91e+00*	-3.10e+00*	-5.16e+00**	-5.81e+00*	-2.31e+01*
Triglycerides large VLDL	0.802*	0.815*	1.048*	0.951**	0.871**	0.965***	1.143*	0.872*	0.822*	1.034*	0.968***	0.965***	0.962***	1.158*	0.858*	0.774*	1.023*	0.986*	0.876*	1.015*	NA	-1.45e+02*	-7.34e+01*	-4.50e+02*	-1.16e+02*	-5.83e+01*	-2.95e+02*	-Inf*	-5.90e+01*	-5.16e+01*	-8.04e+01*	-2.86e+01*	-8.06e+00**	-7.00e+01*	-1.90e+02*	-1.52e+01*	-1.36e+01*	-5.12e+00*	-4.23e+00**	-5.40e+00**	-2.46e+00**	-3.65e+01*	-3.15e+00*	-2.51e+00*	-4.83e+00*	-1.53e+00*	-4.11e+00**	-3.44e+00*	-1.19e+01*
Concentration medium VLDL particles	0.941*	1.018*	0.835*	0.950**	0.904**	0.926**	0.895*	1.076*	1.017*	0.800*	0.972***	0.976***	0.933**	0.906*	0.987*	1.045*	0.861*	0.830*	1.039*	0.807*	0.833*	NA	-Inf*	-2.26e+02*	-1.52e+02*	-6.26e+02*	-1.84e+02*	-2.41e+02*	-Inf*	-4.68e+02*	-1.42e+02*	-5.64e+01*	-9.50e+00**	-9.30e+01*	-1.38e+02*	-4.80e+01*	-3.74e+01*	-1.26e+01*	-5.67e+00**	-7.02e+00**	-3.37e+00**	-2.08e+02*	-Inf*	-6.91e+00*	-3.17e+00*	-4.14e+00*	-4.89e+00**	-1.53e+00*	-3.20e+01*
Total lipids medium VLDL	0.926*	0.994*	0.800*	0.954**	0.926**	0.917**	0.867*	1.061*	1.009*	0.798*	0.973***	0.980***	0.928**	0.895*	1.049*	0.996*	0.805*	0.826*	1.054*	0.795*	0.765*	1.057*	NA	-8.84e+01*	-9.37e+01*	-Inf*	-8.38e+01*	-7.80e+01*	-Inf*	-Inf*	-1.07e+02*	-4.77e+01*	-9.89e+00**	-6.56e+01*	-9.13e+01*	-5.27e+01*	-4.43e+01*	-1.33e+01*	-6.41e+00**	-7.76e+00**	-3.94e+00**	-3.01e+02*	-Inf*	-6.21e+00*	-2.49e+00*	-3.82e+00*	-5.40e+00**	-1.04e+00*	-3.66e+01*
Phospholipids medium VLDL	0.734*	0.807*	0.916*	0.964**	0.921**	0.937**	0.953*	0.865*	0.838*	0.964*	0.975***	0.977***	0.965***	1.053*	0.851*	0.789*	0.994*	1.032*	0.864*	1.014*	0.931*	0.858*	0.780*	NA	-Inf*	-1.14e+02*	-Inf*	-Inf*	-1.28e+02*	-1.27e+02*	-5.50e+02*	-1.07e+02*	-9.83e+00**	-3.10e+02*	-3.56e+02*	-3.71e+01*	-3.43e+01*	-1.22e+01*	-6.11e+00**	-7.33e+00**	-3.93e+00**	-8.96e+01*	-6.91e+00*	-5.81e+00*	-1.10e+01*	-3.51e+00*	-5.89e+00**	-Inf*	-2.66e+01*
Total cholesterol medium VLDL	0.722*	0.799*	0.844*	0.922**	0.972***	0.837**	0.855*	0.845*	0.807*	0.887*	0.902**	0.926**	0.864**	0.916*	0.811*	0.793*	0.944*	1.004*	0.863*	0.930*	0.827*	0.822*	0.780*	0.952*	NA	-1.27e+02*	-Inf*	-2.87e+02*	-1.20e+02*	-1.20e+02*	-Inf*	-2.44e+02*	-1.72e+01**	-2.61e+02*	-2.39e+02*	-5.06e+01*	-4.66e+01*	-1.77e+01*	-9.42e+00**	-1.04e+01**	-6.81e+00**	-1.04e+02*	-9.32e+00*	-6.91e+00*	-1.32e+01*	-4.42e+00*	-8.00e+00**	-9.94e+00*	-3.44e+01*
Cholesterol esters medium VLDL	0.888*	0.957*	0.777*	0.796**	0.934**	0.654**	0.790*	1.004*	0.974*	0.806*	0.757**	0.805**	0.697**	0.852*	0.954*	0.958*	0.830*	0.834*	1.010*	0.798*	0.762*	0.985*	0.974*	0.807*	0.809*	NA	-1.03e+02*	-7.24e+01*	-Inf*	-Inf*	-1.29e+02*	-8.29e+01*	-2.29e+01**	-7.65e+01*	-9.61e+01*	-1.48e+02*	-1.44e+02*	-3.88e+01*	-1.15e+01**	-1.23e+01**	-8.75e+00**	-6.28e+02*	-2.14e+01*	-1.68e+01*	-5.52e+00*	-1.06e+01*	-8.57e+00**	-2.75e+00*	-8.34e+01*
Free cholesterol medium VLDL	0.727*	0.787*	0.876*	0.960**	0.905**	0.942**	0.913*	0.846*	0.811*	0.917*	0.973***	0.972***	0.966***	0.999*	0.834*	0.790*	0.997*	1.008*	0.850*	0.972*	0.902*	0.849*	0.778*	0.994*	0.969*	0.798*	NA	-Inf*	-1.02e+02*	-9.92e+01*	-Inf*	-1.26e+02*	-9.38e+00**	-3.29e+02*	-3.09e+02*	-3.92e+01*	-3.42e+01*	-1.26e+01*	-5.68e+00**	-6.75e+00**	-3.80e+00**	-9.36e+01*	-6.91e+00*	-5.52e+00*	-1.10e+01*	-3.27e+00*	-5.87e+00**	-Inf*	-2.92e+01*
Triglycerides medium VLDL	0.785*	0.849*	0.991*	0.929**	0.876**	0.911**	1.056*	0.908*	0.872*	1.013*	0.950**	0.969**	0.915**	1.134*	0.893*	0.796*	0.998*	1.025*	0.898*	1.036*	0.965*	0.876*	0.779*	0.982*	0.906*	0.793*	0.980*	NA	-9.02e+01*	-7.88e+01*	-1.49e+02*	-4.09e+01*	-8.89e+00**	-1.03e+02*	-2.68e+02*	-1.94e+01*	-1.71e+01*	-6.21e+00*	-4.96e+00**	-6.36e+00**	-2.71e+00**	-4.90e+01*	-3.96e+00*	-3.17e+00*	-6.21e+00*	-1.95e+00*	-3.83e+00**	-4.71e+00*	-1.40e+01*
Concentration small VLDL particles	0.872*	0.985*	0.811*	0.930**	0.888**	0.900**	0.841*	1.003*	0.990*	0.822*	0.933**	0.939**	0.909**	0.880*	0.987*	0.972*	0.846*	0.833*	0.995*	0.810*	0.783*	1.021*	0.996*	0.821*	0.808*	0.980*	0.803*	0.820*	NA	-Inf*	-1.20e+02*	-7.75e+01*	-1.01e+01**	-7.44e+01*	-1.07e+02*	-1.56e+02*	-1.51e+02*	-3.58e+01*	-6.48e+00**	-7.55e+00**	-4.41e+00**	-Inf*	-2.14e+01*	-1.63e+01*	-5.30e+00*	-Inf*	-5.93e+00**	-2.28e+00*	-1.03e+02*
Total lipids small VLDL	0.870*	0.984*	0.806*	0.944**	0.932**	0.890**	0.836*	1.003*	0.989*	0.822*	0.935**	0.947**	0.906**	0.881*	0.977*	0.969*	0.852*	0.835*	1.001*	0.812*	0.782*	1.015*	0.996*	0.830*	0.815*	0.992*	0.808*	0.824*	1.009*	NA	-1.17e+02*	-7.99e+01*	-1.15e+01**	-6.88e+01*	-1.09e+02*	-1.67e+02*	-1.85e+02*	-4.49e+01*	-8.26e+00**	-9.41e+00**	-5.77e+00**	-Inf*	-2.68e+01*	-2.01e+01*	-5.52e+00*	-1.10e+01*	-7.29e+00**	-2.54e+00*	-1.02e+02*
Phospholipids small VLDL	0.751*	0.856*	0.906*	0.892**	0.894**	0.835**	0.912*	0.848*	0.847*	0.938*	0.881**	0.898**	0.850**	0.955*	0.822*	0.820*	0.992*	0.996*	0.847*	0.967*	0.882*	0.837*	0.807*	0.975*	0.989*	0.816*	1.003*	0.970*	0.809*	0.815*	NA	-3.30e+02*	-1.08e+01**	-1.08e+02*	-2.01e+02*	-7.20e+01*	-7.09e+01*	-2.87e+01*	-7.66e+00**	-8.56e+00**	-5.48e+00**	-1.26e+02*	-1.62e+01*	-1.23e+01*	-2.12e+01*	-6.91e+00*	-6.17e+00**	-1.37e+01*	-4.87e+01*
Total cholesterol small VLDL	0.728*	0.827*	0.868*	0.937**	0.985**	0.836**	0.842*	0.828*	0.820*	0.922*	0.903**	0.922**	0.864**	0.895*	0.780*	0.789*	0.973*	1.003*	0.827*	0.948*	0.845*	0.817*	0.779*	0.999*	0.987*	0.806*	1.015*	0.957*	0.788*	0.797*	0.931*	NA	-4.19e+03***	-2.17e+02*	-1.49e+02*	-6.19e+01*	-6.50e+01*	-3.49e+01*	-1.09e+01**	-1.19e+01**	-8.17e+00**	-8.67e+01*	-1.63e+01*	-1.19e+01*	-4.35e+01*	-6.21e+00*	-9.96e+00**	-3.53e+01*	-3.69e+01*
Cholesterol esters small VLDL	0.813**	0.798**	0.764**	0.903**	0.971**	0.786**	0.785**	0.797**	0.795**	0.789**	0.864**	0.889**	0.818**	0.762**	0.774**	0.795**	0.792**	0.860**	0.922**	0.787**	0.766**	0.824**	0.857**	0.854**	0.972**	0.987**	0.846**	0.775**	0.841**	0.895**	0.839**	0.976***	NA	-1.11e+01**	-8.32e+00**	-9.37e+00**	-1.12e+01**	-8.15e+00**	-1.12e+01**	-1.23e+01**	-8.31e+00**	-6.04e+00**	-5.54e+00**	-7.15e+00**	-4.97e+00**	-8.73e+00**	-1.02e+01**	-5.21e+00**	-1.28e+00**
Free cholesterol small VLDL	0.714*	0.801*	0.938*	0.914**	0.909**	0.860**	0.949*	0.799*	0.796*	0.982*	0.897**	0.903**	0.876**	1.005*	0.779*	0.781*	1.020*	0.969*	0.799*	0.980*	0.945*	0.812*	0.772*	0.979*	0.890*	0.771*	0.947*	0.991*	0.771*	0.775*	0.834*	0.898*	0.872**	NA	-4.12e+02*	-7.19e+01*	-5.42e+01*	-2.63e+01*	-8.07e+00**	-8.85e+00**	-6.18e+00**	-8.01e+01*	-1.38e+01*	-1.04e+01*	-2.89e+01*	-5.30e+00*	-7.59e+00**	-1.86e+01*	-3.51e+01*
Triglycerides small VLDL	0.697*	0.826*	0.994*	0.890**	0.820**	0.886**	1.017*	0.843*	0.838*	1.021*	0.910**	0.913**	0.890**	1.073*	0.848*	0.817*	1.058*	1.000*	0.839*	1.001*	0.954*	0.852*	0.808*	0.933*	0.886*	0.804*	0.920*	0.937*	0.818*	0.825*	0.883*	0.962*	0.776**	1.009*	NA	-3.83e+01*	-3.57e+01*	-1.41e+01*	-4.56e+00**	-5.50e+00**	-3.00e+00**	-7.59e+01*	-6.91e+00*	-5.81e+00*	-1.15e+01*	-3.32e+00*	-4.23e+00**	-Inf*	-2.69e+01*
Concentration very-small VLDL particles	0.813*	0.835*	0.734*	0.670**	0.729**	0.578**	0.706*	0.860*	0.862*	0.779*	0.617**	0.611**	0.610**	0.815*	0.791*	0.784*	0.741*	0.782*	0.832*	0.777*	0.666*	0.860*	0.816*	0.753*	0.769*	0.884*	0.765*	0.709*	0.883*	0.911*	0.803*	0.818*	0.829**	0.798*	0.733*	NA	-Inf*	-2.52e+02*	-7.95e+00**	-7.93e+00**	-7.41e+00**	-5.82e+02*	-1.22e+02*	-9.13e+01*	-1.53e+01*	-4.79e+01*	-9.63e+00**	-9.91e+00*	-6.98e+02*
Total lipids very-small VLDL	0.792*	0.833*	0.728*	0.788**	0.868**	0.671**	0.678*	0.858*	0.857*	0.783*	0.734**	0.747**	0.706**	0.808*	0.772*	0.780*	0.759*	0.788*	0.825*	0.779*	0.676*	0.845*	0.812*	0.764*	0.771*	0.888*	0.763*	0.717*	0.879*	0.899*	0.793*	0.830*	0.931**	0.777*	0.741*	1.012*	NA	-4.88e+02*	-8.98e+00**	-9.33e+00**	-7.69e+00**	-Inf*	-2.10e+02*	-1.45e+02*	-1.72e+01*	-6.48e+01*	-3.95e+03***	-9.34e+00*	-Inf*
Phospholipids very-small VLDL	0.634*	0.678*	0.571*	0.610**	0.632**	0.546**	0.518*	0.721*	0.723*	0.650*	0.553**	0.525**	0.571**	0.655*	0.602*	0.622*	0.601*	0.671*	0.697*	0.672*	0.516*	0.684*	0.658*	0.655*	0.693*	0.813*	0.670*	0.558*	0.786*	0.821*	0.741*	0.832*	0.748**	0.726*	0.641*	1.001*	1.014*	NA	-6.54e+00**	-6.54e+00**	-6.28e+00**	-9.94e+01*	-3.14e+02*	-2.73e+02*	-1.54e+01*	-1.84e+02*	-4.07e+03***	-1.47e+01*	-4.33e+02*
Total cholesterol very-small VLDL	0.561**	0.543**	0.489**	0.686**	0.846**	0.512**	0.527**	0.532**	0.529**	0.509**	0.629**	0.686**	0.558**	0.489**	0.517**	0.542**	0.528**	0.633**	0.744**	0.516**	0.509**	0.590**	0.644**	0.620**	0.847**	0.976**	0.605**	0.536**	0.609**	0.695**	0.650**	0.860**	0.907**	0.688**	0.518**	0.808**	0.906**	0.718**	NA	-4.24e+03***	-8.36e+00**	-3.06e+00**	-4.12e+00**	-5.49e+00**	-3.66e+00**	-6.75e+00**	-7.97e+00**	-4.02e+00**	-7.63e-01**
Cholesterol esters very-small VLDL	0.646**	0.624**	0.570**	0.755**	0.887**	0.594**	0.610**	0.617**	0.611**	0.587**	0.707**	0.761**	0.635**	0.572**	0.591**	0.614**	0.597**	0.693**	0.795**	0.585**	0.585**	0.657**	0.705**	0.677**	0.874**	0.978**	0.657**	0.614**	0.655**	0.734**	0.677**	0.888**	0.939**	0.708**	0.572**	0.766**	0.886**	0.680**	0.984***	NA	-7.49e+00**	-3.24e+00**	-3.97e+00**	-5.46e+00**	-3.58e+00**	-6.88e+00**	-8.21e+00**	-3.92e+00**	-1.13e+00**
Free cholesterol very-small VLDL	0.407**	0.401**	0.353**	0.547**	0.736**	0.372**	0.382**	0.373**	0.379**	0.377**	0.474**	0.524**	0.422**	0.336**	0.370**	0.399**	0.394**	0.505**	0.618**	0.387**	0.360**	0.444**	0.504**	0.499**	0.757**	0.902**	0.500**	0.368**	0.511**	0.598**	0.569**	0.768**	0.798**	0.632**	0.411**	0.866**	0.900**	0.790**	0.941**	0.871**	NA	-2.95e+00**	-4.68e+00**	-5.56e+00**	-4.07e+00**	-6.30e+00**	-7.18e+00**	-4.32e+00**	-1.76e+00**
Triglycerides very-small VLDL	0.852*	0.953*	0.808*	0.680**	0.569**	0.718**	0.791*	0.938*	0.957*	0.833*	0.689**	0.648**	0.716**	0.868*	0.927*	0.912*	0.824*	0.842*	0.923*	0.834*	0.753*	0.958*	0.929*	0.803*	0.809*	0.943*	0.811*	0.774*	0.962*	0.972*	0.824*	0.836*	0.620**	0.799*	0.787*	0.978*	0.968*	0.920*	0.366**	0.372**	0.392**	NA	-4.36e+01*	-3.19e+01*	-1.07e+01*	-1.72e+01*	-4.95e+00**	-5.30e+00*	-Inf*
Concentration IDL particles	0.567*	0.584*	0.435*	0.497**	0.421**	0.502**	0.388*	0.638*	0.641*	0.522*	0.452**	0.385**	0.509**	0.557*	0.485*	0.536*	0.475*	0.540*	0.619*	0.561*	0.418*	0.604*	0.579*	0.549*	0.574*	0.724*	0.554*	0.465*	0.707*	0.744*	0.645*	0.691*	0.530**	0.620*	0.536*	0.929*	0.945*	1.043*	0.461**	0.428**	0.573**	0.843*	NA	-Inf*	-5.81e+00*	-Inf*	-9.61e+00**	-6.91e+00*	-2.06e+02*
Total lipids IDL	0.520*	0.525*	0.383*	0.568**	0.542**	0.536**	0.332*	0.582*	0.586*	0.476*	0.513**	0.465**	0.551**	0.506*	0.421*	0.478*	0.429*	0.493*	0.567*	0.516*	0.372*	0.547*	0.524*	0.507*	0.530*	0.680*	0.505*	0.419*	0.658*	0.698*	0.602*	0.649*	0.642**	0.575*	0.492*	0.893*	0.914*	1.034*	0.598**	0.568**	0.680**	0.795*	0.998*	NA	-6.21e+00*	-Inf*	-1.03e+01**	-6.91e+00*	-1.20e+02*
Phospholipids IDL	0.356*	0.372*	0.595*	0.455**	0.377**	0.465**	0.540*	0.468*	0.451*	0.740*	0.408**	0.339**	0.469**	0.748*	0.306*	0.343*	0.702*	0.824*	0.450*	0.818*	0.635*	0.368*	0.328*	0.830*	0.792*	0.469*	0.876*	0.752*	0.446*	0.474*	0.822*	0.993*	0.492**	0.862*	0.775*	0.644*	0.666*	0.728*	0.431**	0.405**	0.529**	0.582*	0.614*	0.620*	NA	-6.21e+00*	-9.05e+00**	-1.92e+02*	-1.25e+01*
Total cholesterol IDL	0.427*	0.405*	0.281*	0.652**	0.672**	0.584**	0.228*	0.465*	0.471*	0.382*	0.589**	0.563**	0.606**	0.399*	0.289*	0.356*	0.331*	0.390*	0.452*	0.414*	0.274*	0.429*	0.412*	0.412*	0.435*	0.588*	0.398*	0.322*	0.547*	0.592*	0.497*	0.550*	0.743**	0.467*	0.389*	0.797*	0.826*	0.990*	0.722**	0.696**	0.771**	0.677*	0.977*	0.988*	0.629*	NA	-4.28e+03***	-Inf*	-4.33e+01*
Cholesterol esters IDL	0.628**	0.620**	0.599**	0.709**	0.756**	0.620**	0.611**	0.562**	0.565**	0.603**	0.645**	0.633**	0.648**	0.515**	0.485**	0.516**	0.535**	0.605**	0.648**	0.552**	0.474**	0.509**	0.550**	0.583**	0.738**	0.769**	0.596**	0.421**	0.557**	0.625**	0.546**	0.786**	0.814**	0.649**	0.469**	0.902**	0.937***	0.957***	0.800**	0.777**	0.829**	0.526**	0.882**	0.949**	0.868**	0.991***	NA	-9.12e+00**	-4.26e+00**
Free cholesterol IDL	0.246*	0.221*	0.440*	0.435**	0.392**	0.421**	0.388*	0.320*	0.286*	0.590*	0.382**	0.325**	0.431**	0.559*	0.159*	0.192*	0.580*	0.679*	0.281*	0.659*	0.481*	0.230*	0.193*	0.705*	0.689*	0.353*	0.741*	0.606*	0.310*	0.342*	0.701*	0.899*	0.510**	0.736*	0.626*	0.563*	0.586*	0.715*	0.483**	0.451**	0.581**	0.461*	0.640*	0.652*	1.051*	0.670*	0.892**	NA	-Inf*
Triglycerides IDL	0.730*	0.810*	0.675*	0.069**	-0.060**	0.149**	0.619*	0.778*	0.820*	0.726*	0.057**	-0.034**	0.144**	0.742*	0.734*	0.753*	0.701*	0.746*	0.773*	0.758*	0.625*	0.766*	0.747*	0.691*	0.707*	0.810*	0.715*	0.633*	0.823*	0.840*	0.746*	0.775*	0.103**	0.729*	0.671*	0.977*	0.967*	0.988*	-0.016**	-0.082**	0.197**	0.947*	0.922*	0.887*	0.628*	0.789*	0.413**	0.569*	NA
Concentration large LDL particles	0.515*	0.548*	0.366*	0.499**	0.397**	0.526**	0.352*	0.595*	0.605*	0.457*	0.454**	0.377**	0.525**	0.492*	0.446*	0.505*	0.414*	0.472*	0.577*	0.508*	0.374*	0.567*	0.559*	0.511*	0.520*	0.691*	0.503*	0.435*	0.689*	0.730*	0.602*	0.625*	0.477**	0.564*	0.496*	0.844*	0.876*	0.983*	0.378**	0.355**	0.479**	0.781*	0.972*	0.979*	0.574*	0.981*	0.838**	0.605*	0.845*
Total lipids large LDL	0.473*	0.503*	0.328*	0.535**	0.463**	0.538**	0.317*	0.553*	0.563*	0.419*	0.484**	0.417**	0.544**	0.453*	0.398*	0.460*	0.371*	0.432*	0.534*	0.467*	0.335*	0.527*	0.520*	0.474*	0.487*	0.659*	0.463*	0.396*	0.653*	0.697*	0.569*	0.595*	0.540**	0.529*	0.460*	0.810*	0.845*	0.965*	0.463**	0.438**	0.556**	0.739*	0.961*	0.973*	0.573*	0.984*	0.888**	0.609*	0.807*
Phospholipids large LDL	0.369*	0.414*	0.110*	0.593**	0.534**	0.586**	0.109*	0.471*	0.498*	0.255*	0.541**	0.479**	0.594**	0.296*	0.317*	0.357*	0.214*	0.412*	0.489*	0.366*	0.116*	0.413*	0.382*	0.412*	0.497*	0.522*	0.449*	0.245*	0.503*	0.536*	0.505*	0.717*	0.603**	0.533*	0.415*	0.638*	0.670*	0.731*	0.520**	0.504**	0.587**	0.595*	0.641*	0.643*	0.500*	0.642*	0.916**	0.592*	0.626*
Total cholesterol large LDL	0.289*	0.343*	0.080*	0.584**	0.525**	0.575**	0.061*	0.367*	0.408*	0.203*	0.531**	0.471**	0.583**	0.224*	0.239*	0.290*	0.176*	0.358*	0.389*	0.311*	0.088*	0.354*	0.328*	0.378*	0.458*	0.449*	0.397*	0.225*	0.437*	0.469*	0.425*	0.654*	0.587**	0.466*	0.375*	0.584*	0.621*	0.713*	0.515**	0.494**	0.591**	0.531*	0.634*	0.639*	0.549*	0.641*	0.917**	0.630*	0.579*
Cholesterol esters large LDL	0.438*	0.465*	0.300*	0.613**	0.554**	0.603**	0.290*	0.513*	0.528*	0.386*	0.561**	0.501**	0.610**	0.420*	0.365*	0.432*	0.343*	0.395*	0.499*	0.432*	0.311*	0.504*	0.499*	0.447*	0.455*	0.632*	0.427*	0.375*	0.626*	0.669*	0.530*	0.550*	0.610**	0.486*	0.433*	0.762*	0.803*	0.932*	0.533**	0.514**	0.602**	0.693*	0.938*	0.953*	0.571*	0.971*	0.924**	0.601*	0.751*
Free cholesterol large LDL	0.216*	0.260*	-0.018*	0.470**	0.415**	0.463**	-0.053*	0.304*	0.328*	0.136*	0.416**	0.354**	0.471**	0.138*	0.147*	0.194*	0.091*	0.304*	0.307*	0.247*	0.003*	0.246*	0.226*	0.299*	0.389*	0.379*	0.326*	0.129*	0.350*	0.388*	0.351*	0.628*	0.509**	0.416*	0.287*	0.519*	0.554*	0.665*	0.466**	0.437**	0.561**	0.455*	0.600*	0.616*	0.499*	0.642*	0.888**	0.605*	0.530*
Triglycerides large LDL	-0.005**	0.024**	0.077**	-0.019**	-0.158**	0.074**	0.021**	-0.022**	-0.003**	0.085**	-0.038**	-0.139**	0.065**	-0.009**	-0.039**	-0.029**	0.028**	-0.018**	-0.095**	0.054**	-0.054**	-0.081**	-0.091**	0.009**	-0.052**	-0.154**	0.065**	-0.153**	0.103**	0.086**	0.100**	0.047**	-0.026**	0.193**	0.101**	0.440**	0.242**	0.557**	-0.147**	-0.214**	0.083**	0.582**	0.713**	0.602**	0.708**	0.442**	0.338**	0.654**	0.980***
Concentration medium LDL particles	0.565*	0.614*	0.401*	0.563**	0.445**	0.600**	0.414*	0.667*	0.667*	0.485*	0.522**	0.440**	0.595**	0.537*	0.526*	0.584*	0.461*	0.500*	0.633*	0.544*	0.431*	0.635*	0.637*	0.555*	0.551*	0.730*	0.544*	0.496*	0.747*	0.786*	0.634*	0.633*	0.497**	0.584*	0.532*	0.822*	0.858*	0.933*	0.365**	0.351**	0.454**	0.791*	0.934*	0.941*	0.540*	0.940*	0.826**	0.554*	0.810*
Total lipids medium LDL	0.528*	0.576*	0.378*	0.593**	0.502**	0.607**	0.389*	0.635*	0.633*	0.463*	0.546**	0.474**	0.608**	0.508*	0.491*	0.549*	0.433*	0.475*	0.598*	0.517*	0.404*	0.609*	0.611*	0.533*	0.534*	0.709*	0.521*	0.473*	0.728*	0.769*	0.622*	0.627*	0.547**	0.573*	0.524*	0.800*	0.840*	0.925*	0.439**	0.421**	0.524**	0.766*	0.935*	0.946*	0.554*	0.956*	0.873**	0.585*	0.788*
Phospholipids medium LDL	0.460*	0.477*	0.123*	0.705**	0.665**	0.683**	0.132*	0.517*	0.539*	0.177*	0.649**	0.595**	0.696**	0.257*	0.386*	0.443*	0.127*	0.215*	0.496*	0.208*	0.097*	0.495*	0.462*	0.206*	0.268*	0.519*	0.232*	0.130*	0.529*	0.550*	0.301*	0.467*	0.682**	0.429*	0.348*	0.610*	0.640*	0.680*	0.584**	0.565**	0.643**	0.579*	0.638*	0.632*	0.291*	0.615*	0.923**	0.376*	0.577*
Total cholesterol medium LDL	0.356*	0.414*	0.078*	0.627**	0.542**	0.633**	0.075*	0.428*	0.469*	0.111*	0.578**	0.512**	0.634**	0.158*	0.294*	0.363*	0.039*	0.170*	0.402*	0.146*	-0.006*	0.417*	0.409*	0.158*	0.297*	0.481*	0.203*	0.052*	0.490*	0.520*	0.311*	0.499*	0.579**	0.389*	0.303*	0.576*	0.616*	0.682*	0.473**	0.461**	0.541**	0.542*	0.639*	0.647*	0.298*	0.654*	0.895**	0.411*	0.559*
Cholesterol esters medium LDL	0.479*	0.525*	0.340*	0.612**	0.518**	0.624**	0.341*	0.575*	0.583*	0.419*	0.567**	0.499**	0.624**	0.455*	0.435*	0.498*	0.378*	0.432*	0.543*	0.472*	0.356*	0.560*	0.563*	0.487*	0.495*	0.671*	0.474*	0.426*	0.680*	0.723*	0.574*	0.585*	0.572**	0.519*	0.472*	0.765*	0.808*	0.911*	0.461**	0.453**	0.526**	0.721*	0.922*	0.937*	0.553*	0.953*	0.887**	0.576*	0.750*
Free cholesterol medium LDL	0.590**	0.594**	0.597**	0.637**	0.600**	0.611**	0.590**	0.519**	0.524**	0.593**	0.576**	0.522**	0.623**	0.480**	0.429**	0.457**	0.490**	0.527**	0.522**	0.516**	0.417**	0.405**	0.430**	0.492**	0.576**	0.533**	0.526**	0.315**	0.474**	0.512**	0.446**	0.610**	0.605**	0.559**	0.415**	0.810**	0.767**	0.924**	0.546**	0.517**	0.630**	0.592**	0.943***	0.974***	0.954***	0.963***	0.922**	0.960***	0.628**
Triglycerides medium LDL	-0.065**	-0.036**	0.019**	-0.077**	-0.203**	0.015**	-0.039**	-0.083**	-0.063**	0.025**	-0.099**	-0.199**	0.005**	-0.068**	-0.098**	-0.088**	-0.034**	-0.079**	-0.155**	-0.009**	-0.111**	-0.145**	-0.154**	-0.057**	-0.118**	-0.207**	-0.002**	-0.209**	0.035**	0.020**	0.042**	-0.015**	-0.082**	0.125**	0.038**	0.371**	0.172**	0.496**	-0.202**	-0.269**	0.027**	0.516**	0.663**	0.551**	0.666**	0.390**	0.285**	0.610**	0.950***
Concentration small LDL particles	0.639**	0.653**	0.678**	0.646**	0.510**	0.691**	0.653**	0.591**	0.593**	0.676**	0.604**	0.521**	0.683**	0.564**	0.496**	0.519**	0.560**	0.559**	0.509**	0.589**	0.486**	0.440**	0.447**	0.524**	0.515**	0.389**	0.572**	0.361**	0.507**	0.509**	0.451**	0.518**	0.481**	0.556**	0.494**	0.711**	0.635**	0.831**	0.325**	0.312**	0.417**	0.710**	0.937**	0.905**	0.930**	0.840**	0.790**	0.893**	0.756**
Total lipids small LDL	0.639*	0.673*	0.435*	0.659**	0.554**	0.678**	0.482*	0.762*	0.721*	0.519*	0.612**	0.539**	0.677**	0.592*	0.608*	0.658*	0.527*	0.542*	0.711*	0.581*	0.497*	0.713*	0.725*	0.628*	0.609*	0.788*	0.610*	0.590*	0.811*	0.844*	0.691*	0.668*	0.555**	0.628*	0.598*	0.840*	0.867*	0.910*	0.430**	0.416**	0.509**	0.830*	0.908*	0.908*	0.533*	0.895*	0.862**	0.518*	0.817*
Phospholipids small LDL	0.678**	0.693**	0.708**	0.712**	0.634**	0.717**	0.690**	0.624**	0.632**	0.705**	0.659**	0.594**	0.721**	0.596**	0.547**	0.572**	0.609**	0.626**	0.596**	0.638**	0.537**	0.506**	0.522**	0.591**	0.617**	0.517**	0.631**	0.422**	0.567**	0.581**	0.535**	0.619**	0.586**	0.634**	0.524**	0.771**	0.726**	0.861**	0.462**	0.443**	0.542**	0.682**	0.909**	0.911**	0.896**	0.880**	0.855**	0.874**	0.642**
Total cholesterol small LDL	0.484*	0.539*	0.530*	0.662**	0.566**	0.671**	0.516*	0.602*	0.580*	0.582*	0.612**	0.545**	0.670**	0.640*	0.447*	0.527*	0.594*	0.601*	0.573*	0.651*	0.594*	0.577*	0.568*	0.570*	0.582*	0.610*	0.551*	0.600*	0.637*	0.662*	0.600*	0.537*	0.577**	0.624*	0.631*	0.635*	0.667*	0.677*	0.462**	0.453**	0.528**	0.652*	0.624*	0.626*	0.403*	0.630*	0.887**	0.425*	0.598*
Cholesterol esters small LDL	0.602**	0.602**	0.616**	0.611**	0.498**	0.635**	0.602**	0.538**	0.533**	0.609**	0.568**	0.495**	0.630**	0.496**	0.417**	0.442**	0.481**	0.496**	0.464**	0.508**	0.405**	0.382**	0.396**	0.464**	0.497**	0.418**	0.503**	0.299**	0.443**	0.467**	0.376**	0.541**	0.540**	0.496**	0.413**	0.750**	0.689**	0.894**	0.420**	0.415**	0.484**	0.626**	0.966***	0.952***	0.986***	0.911**	0.860**	0.955***	0.722**
Free cholesterol small LDL	0.655**	0.666**	0.653**	0.751**	0.790**	0.666**	0.657**	0.599**	0.609**	0.659**	0.672**	0.650**	0.692**	0.565**	0.547**	0.577**	0.596**	0.659**	0.690**	0.615**	0.537**	0.535**	0.573**	0.615**	0.747**	0.729**	0.643**	0.449**	0.591**	0.636**	0.598**	0.724**	0.706**	0.686**	0.522**	0.847**	0.831**	0.888**	0.682**	0.637**	0.764**	0.594**	0.849**	0.901**	0.834**	0.923**	0.926**	0.848**	0.470**
Triglycerides small LDL	0.362**	0.391**	0.440**	0.349**	0.204**	0.439**	0.389**	0.356**	0.374**	0.450**	0.337**	0.243**	0.429**	0.370**	0.344**	0.354**	0.402**	0.359**	0.281**	0.425**	0.333**	0.294**	0.282**	0.372**	0.279**	0.123**	0.426**	0.231**	0.443**	0.415**	0.426**	0.332**	0.238**	0.498**	0.453**	0.567**	0.413**	0.620**	0.005**	-0.026**	0.152**	0.801**	0.732**	0.646**	0.706**	0.519**	0.451**	0.631**	0.929**
Concentration very-large HDL particles	-0.260*	-0.556*	-0.698*	-0.357**	-0.468**	-0.262**	-0.647*	-0.504*	-0.588*	-0.536*	-0.385**	-0.484**	-0.273**	-0.613*	-0.535*	-0.504*	-0.370*	-0.442*	-0.458*	-0.435*	-0.435*	-0.542*	-0.516*	-0.333*	-0.349*	-0.365*	-0.376*	-0.428*	-0.488*	-0.471*	-0.330*	-0.189*	-0.365**	-0.298*	-0.493*	-0.121*	-0.125*	0.136*	-0.326**	-0.405**	-0.072**	-0.345*	0.243*	0.287*	0.329*	0.383*	0.229**	0.405*	-0.044*
Total lipids very-large HDL	-0.182*	-0.447*	-0.636*	-0.299**	-0.413**	-0.205**	-0.568*	-0.414*	-0.495*	-0.451*	-0.328**	-0.427**	-0.217**	-0.535*	-0.468*	-0.408*	-0.270*	-0.347*	-0.335*	-0.325*	-0.335*	-0.504*	-0.429*	-0.213*	-0.274*	-0.301*	-0.251*	-0.281*	-0.425*	-0.413*	-0.254*	-0.119*	-0.345**	-0.255*	-0.436*	-0.097*	-0.099*	0.129*	-0.325**	-0.401**	-0.072**	-0.289*	0.193*	0.235*	0.262*	0.332*	0.241**	0.321*	-0.013*
Phospholipids very-large HDL	-0.331*	-0.560*	-0.660*	-0.431**	-0.537**	-0.332**	-0.604*	-0.539*	-0.607*	-0.548*	-0.456**	-0.556**	-0.345**	-0.614*	-0.577*	-0.548*	-0.433*	-0.453*	-0.468*	-0.449*	-0.467*	-0.621*	-0.585*	-0.390*	-0.406*	-0.453*	-0.401*	-0.452*	-0.585*	-0.584*	-0.410*	-0.295*	-0.411**	-0.400*	-0.534*	-0.279*	-0.294*	-0.120*	-0.362**	-0.439**	-0.116**	-0.462*	-0.056*	-0.012*	0.061*	0.094*	0.180**	0.150*	-0.225*
Total cholesterol very-large HDL	-0.024*	-0.267*	-0.944*	-0.154**	-0.278**	-0.065**	-0.895*	-0.257*	-0.305*	-0.611*	-0.185**	-0.281**	-0.078**	-0.699*	-0.261*	-0.180*	-0.324*	-0.450*	-0.126*	-0.395*	-0.414*	-0.214*	-0.113*	-0.172*	-0.272*	-0.029*	-0.229*	-0.213*	-0.113*	-0.092*	-0.073*	-0.002*	-0.278**	-0.215*	-0.378*	0.154*	0.157*	0.501*	-0.287**	-0.356**	-0.040**	-0.009*	0.556*	0.579*	0.311*	0.632*	0.276**	0.223*	0.267*
Cholesterol esters very-large HDL	-0.083**	-0.046**	-0.002**	-0.107**	-0.230**	-0.023**	-0.040**	-0.137**	-0.121**	-0.035**	-0.140**	-0.234**	-0.035**	-0.129**	-0.188**	-0.178**	-0.136**	-0.175**	-0.260**	-0.094**	-0.195**	-0.278**	-0.284**	-0.204**	-0.254**	-0.344**	-0.156**	-0.327**	-0.218**	-0.232**	-0.236**	-0.218**	-0.249**	-0.143**	-0.231**	0.111**	-0.018**	0.340**	-0.265**	-0.333**	-0.021**	0.088**	0.582**	0.502**	0.628**	0.394**	0.288**	0.615**	0.549**
Free cholesterol very-large HDL	-0.232*	-0.442*	-1.027*	-0.273**	-0.403**	-0.170**	-0.958*	-0.423*	-0.499*	-0.765*	-0.298**	-0.399**	-0.186**	-0.841*	-0.440*	-0.411*	-0.524*	-0.540*	-0.295*	-0.534*	-0.605*	-0.406*	-0.343*	-0.292*	-0.345*	-0.242*	-0.348*	-0.375*	-0.333*	-0.322*	-0.245*	-0.192*	-0.344**	-0.421*	-0.564*	-0.109*	-0.127*	0.142*	-0.331**	-0.402**	-0.085**	-0.253*	0.233*	0.271*	0.098*	0.364*	0.240**	0.069*	-0.016*
Triglycerides very-large HDL	0.438*	0.394*	0.189*	-0.035**	-0.071**	-0.011**	0.170*	0.384*	0.399*	0.294*	-0.084**	-0.166**	0.006**	0.320*	0.313*	0.366*	0.378*	0.354*	0.419*	0.384*	0.292*	0.349*	0.331*	0.435*	0.346*	0.412*	0.431*	0.407*	0.328*	0.329*	0.392*	0.428*	0.117**	0.329*	0.254*	0.568*	0.553*	0.621*	0.162**	0.046**	0.477**	0.447*	0.528*	0.510*	0.509*	0.485*	0.679**	0.478*	0.537*
Concentration large HDL particles	-0.403*	-0.659*	-0.680*	-0.498**	-0.551**	-0.419**	-0.663*	-0.613*	-0.675*	-0.600*	-0.533**	-0.619**	-0.427**	-0.668*	-0.636*	-0.635*	-0.534*	-0.536*	-0.573*	-0.527*	-0.568*	-0.687*	-0.695*	-0.502*	-0.492*	-0.560*	-0.498*	-0.578*	-0.686*	-0.692*	-0.506*	-0.383*	-0.441**	-0.495*	-0.610*	-0.327*	-0.332*	-0.191*	-0.368**	-0.457**	-0.115**	-0.518*	-0.125*	-0.083*	0.014*	0.010*	0.126**	0.121*	-0.291*
Total lipids large HDL	-0.414*	-0.672*	-0.694*	-0.493**	-0.549**	-0.412**	-0.676*	-0.633*	-0.690*	-0.615*	-0.526**	-0.613**	-0.420**	-0.682*	-0.653*	-0.650*	-0.549*	-0.554*	-0.587*	-0.542*	-0.578*	-0.702*	-0.706*	-0.514*	-0.506*	-0.575*	-0.511*	-0.585*	-0.700*	-0.706*	-0.518*	-0.398*	-0.442**	-0.507*	-0.622*	-0.350*	-0.356*	-0.216*	-0.368**	-0.456**	-0.117**	-0.539*	-0.148*	-0.105*	-0.004*	-0.009*	0.133**	0.100*	-0.317*
Phospholipids large HDL	-0.403*	-0.664*	-0.674*	-0.444**	-0.513**	-0.359**	-0.660*	-0.615*	-0.680*	-0.601*	-0.478**	-0.570**	-0.368**	-0.672*	-0.639*	-0.645*	-0.543*	-0.543*	-0.581*	-0.529*	-0.576*	-0.693*	-0.704*	-0.497*	-0.490*	-0.571*	-0.490*	-0.576*	-0.691*	-0.697*	-0.498*	-0.378*	-0.409**	-0.492*	-0.602*	-0.321*	-0.325*	-0.183*	-0.359**	-0.440**	-0.119**	-0.511*	-0.116*	-0.075*	0.027*	0.014*	0.157**	0.135*	-0.279*
Total cholesterol large HDL	-0.393*	-0.583*	-0.794*	-0.536**	-0.584**	-0.459**	-0.759*	-0.570*	-0.610*	-0.719*	-0.569**	-0.651**	-0.467**	-0.800*	-0.562*	-0.553*	-0.632*	-0.595*	-0.478*	-0.627*	-0.700*	-0.590*	-0.569*	-0.556*	-0.441*	-0.442*	-0.534*	-0.655*	-0.552*	-0.557*	-0.369*	-0.271*	-0.481**	-0.531*	-0.573*	-0.266*	-0.273*	-0.137*	-0.390**	-0.482**	-0.131**	-0.427*	-0.057*	-0.021*	-0.064*	0.064*	0.093**	-0.012*	-0.228*
Cholesterol esters large HDL	-0.455*	-0.722*	-0.752*	-0.548**	-0.597**	-0.470**	-0.729*	-0.700*	-0.745*	-0.676*	-0.580**	-0.663**	-0.477**	-0.735*	-0.703*	-0.685*	-0.582*	-0.610*	-0.629*	-0.598*	-0.605*	-0.743*	-0.728*	-0.551*	-0.557*	-0.618*	-0.566*	-0.607*	-0.738*	-0.746*	-0.573*	-0.471*	-0.490**	-0.563*	-0.660*	-0.416*	-0.422*	-0.283*	-0.397**	-0.490**	-0.137**	-0.594*	-0.207*	-0.165*	-0.053*	-0.068*	0.082**	0.038*	-0.379*
Free cholesterol large HDL	-0.374*	-0.559*	-0.768*	-0.497**	-0.544**	-0.424**	-0.725*	-0.535*	-0.592*	-0.698*	-0.532**	-0.614**	-0.431**	-0.793*	-0.557*	-0.561*	-0.637*	-0.566*	-0.463*	-0.602*	-0.716*	-0.585*	-0.576*	-0.542*	-0.388*	-0.421*	-0.493*	-0.668*	-0.544*	-0.546*	-0.327*	-0.230*	-0.451**	-0.511*	-0.580*	-0.236*	-0.242*	-0.101*	-0.364**	-0.453**	-0.112**	-0.413*	-0.020*	0.022*	-0.033*	0.111*	0.129**	0.042*	-0.206*
Triglycerides large HDL	0.014**	0.030**	0.046**	0.045**	0.043**	0.049**	0.022**	-0.058**	-0.035**	0.040**	-0.007**	-0.071**	0.065**	-0.075**	-0.117**	-0.092**	-0.038**	-0.013**	-0.037**	0.002**	-0.136**	-0.106**	-0.079**	0.009**	0.113**	0.129**	0.050**	-0.214**	0.031**	0.082**	0.038**	0.238**	0.246**	0.180**	-0.072**	0.647**	0.539**	0.801**	0.310**	0.221**	0.521**	0.292**	0.859**	0.832**	0.858**	0.783**	0.713**	0.879**	0.679**
Concentration medium HDL particles	0.073*	-0.245*	-0.259*	-0.082**	-0.006**	-0.083**	-0.202*	-0.040*	-0.176*	-0.171*	-0.147**	-0.191**	-0.066**	-0.168*	-0.058*	-0.135*	-0.086*	-0.135*	-0.055*	-0.102*	-0.147*	-0.124*	-0.171*	-0.039*	-0.082*	-0.128*	-0.046*	-0.098*	-0.163*	-0.185*	-0.031*	0.024*	-0.016**	-0.037*	-0.090*	0.083*	0.075*	0.056*	-0.018**	-0.091**	0.132**	-0.001*	0.096*	0.097*	0.119*	0.110*	0.226**	0.154*	0.084*
Total lipids medium HDL	-0.054*	-0.388*	-0.385*	-0.102**	-0.047**	-0.088**	-0.314*	-0.172*	-0.321*	-0.301*	-0.164**	-0.215**	-0.076**	-0.301*	-0.193*	-0.269*	-0.207*	-0.270*	-0.182*	-0.235*	-0.266*	-0.254*	-0.302*	-0.156*	-0.201*	-0.256*	-0.169*	-0.211*	-0.301*	-0.323*	-0.157*	-0.100*	-0.059**	-0.162*	-0.207*	-0.060*	-0.067*	-0.078*	-0.063**	-0.131**	0.086**	-0.146*	-0.022*	-0.012*	0.030*	0.022*	0.226**	0.080*	-0.058*
Phospholipids medium HDL	0.005*	-0.203*	-0.304*	-0.179**	-0.105**	-0.176**	-0.234*	-0.039*	-0.144*	-0.235*	-0.243**	-0.289**	-0.159**	-0.260*	-0.065*	-0.143*	-0.214*	-0.138*	-0.003*	-0.174*	-0.324*	-0.135*	-0.152*	-0.113*	0.009*	-0.057*	-0.074*	-0.242*	-0.093*	-0.105*	0.140*	0.247*	-0.107**	-0.045*	-0.022*	0.142*	0.141*	0.126*	-0.094**	-0.179**	0.090**	0.056*	0.162*	0.169*	0.139*	0.191*	0.169**	0.175*	0.153*
Total cholesterol medium HDL	-0.335*	-0.594*	-0.729*	-0.118**	-0.102**	-0.078**	-0.637*	-0.414*	-0.557*	-0.695*	-0.171**	-0.233**	-0.077**	-0.727*	-0.415*	-0.492*	-0.606*	-0.593*	-0.339*	-0.624*	-0.699*	-0.456*	-0.469*	-0.482*	-0.399*	-0.370*	-0.491*	-0.600*	-0.431*	-0.451*	-0.314*	-0.107*	-0.138**	-0.412*	-0.339*	-0.204*	-0.198*	-0.174*	-0.147**	-0.195**	-0.030**	-0.296*	-0.095*	-0.074*	-0.100*	-0.014*	0.202**	-0.052*	-0.170*
Cholesterol esters medium HDL	-0.366*	-0.738*	-0.665*	-0.158**	-0.153**	-0.107**	-0.572*	-0.504*	-0.693*	-0.639*	-0.206**	-0.268**	-0.110**	-0.638*	-0.529*	-0.592*	-0.519*	-0.627*	-0.504*	-0.589*	-0.553*	-0.563*	-0.604*	-0.453*	-0.503*	-0.571*	-0.488*	-0.489*	-0.621*	-0.648*	-0.476*	-0.443*	-0.192**	-0.482*	-0.476*	-0.420*	-0.425*	-0.424*	-0.205**	-0.246**	-0.097**	-0.491*	-0.341*	-0.319*	-0.205*	-0.258*	0.139**	-0.130*	-0.407*
Free cholesterol medium HDL	-0.139*	-0.373*	-0.571*	0.054**	0.112**	0.053**	-0.521*	-0.224*	-0.330*	-0.509*	-0.018**	-0.071**	0.067**	-0.543*	-0.252*	-0.328*	-0.452*	-0.404*	-0.203*	-0.431*	-0.552*	-0.290*	-0.312*	-0.309*	-0.242*	-0.211*	-0.303*	-0.429*	-0.280*	-0.290*	-0.170*	0.028*	0.075**	-0.309*	-0.266*	-0.030*	-0.030*	0.018*	0.071**	0.003**	0.219**	-0.138*	0.093*	0.118*	0.023*	0.179*	0.435**	0.060*	-0.019*
Triglycerides medium HDL	0.583**	0.574**	0.563**	0.649**	0.697**	0.585**	0.559**	0.598**	0.606**	0.603**	0.636**	0.659**	0.608**	0.585**	0.609**	0.623**	0.631**	0.680**	0.727**	0.621**	0.600**	0.677**	0.701**	0.703**	0.764**	0.771**	0.693**	0.643**	0.752**	0.784**	0.804**	0.821**	0.807**	0.781**	0.686**	0.620**	0.701**	0.466**	0.667**	0.714**	0.524**	0.588**	0.250**	0.329**	0.202**	0.404**	0.476**	0.183**	0.115**
Concentration small HDL particles	0.647*	0.674*	0.433*	0.339**	0.308**	0.372**	0.471*	0.748*	0.715*	0.524*	0.337**	0.330**	0.365**	0.587*	0.616*	0.664*	0.540*	0.551*	0.711*	0.590*	0.505*	0.709*	0.714*	0.626*	0.601*	0.777*	0.608*	0.584*	0.799*	0.829*	0.685*	0.668*	0.141**	0.631*	0.587*	0.852*	0.877*	0.917*	-0.090**	-0.042**	-0.189**	0.833*	0.919*	0.915*	0.554*	0.895*	-0.138**	0.531*	0.834*
Total lipids small HDL	0.317*	0.198*	0.114*	0.179**	0.221**	0.183**	0.191*	0.354*	0.272*	0.187*	0.142**	0.123**	0.189**	0.217*	0.303*	0.240*	0.161*	0.168*	0.264*	0.238*	0.149*	0.281*	0.223*	0.205*	0.153*	0.200*	0.190*	0.175*	0.310*	0.304*	0.261*	0.218*	0.078**	0.252*	0.214*	0.275*	0.301*	0.185*	-0.072**	-0.080**	-0.063**	0.325*	0.283*	0.287*	0.080*	0.284*	-0.019**	0.072*	0.244*
Phospholipids small HDL	0.309**	0.330**	0.358**	0.293**	0.234**	0.352**	0.335**	0.367**	0.374**	0.378**	0.308**	0.305**	0.335**	0.392**	0.409**	0.400**	0.395**	0.369**	0.344**	0.387**	0.416**	0.374**	0.355**	0.353**	0.229**	0.097**	0.364**	0.410**	0.374**	0.315**	0.423**	0.120**	0.020**	0.318**	0.418**	-0.172**	-0.163**	-0.306**	-0.234**	-0.175**	-0.342**	0.297**	-0.289**	-0.306**	-0.307**	-0.324**	-0.289**	-0.389**	-0.041**
Total cholesterol small HDL	-0.202**	-0.179**	-0.163**	-0.099**	0.052**	-0.168**	-0.189**	-0.255**	-0.226**	-0.156**	-0.183**	-0.209**	-0.135**	-0.261**	-0.237**	-0.217**	-0.190**	-0.145**	-0.108**	-0.181**	-0.245**	-0.229**	-0.196**	-0.149**	-0.009**	0.102**	-0.117**	-0.291**	-0.075**	-0.025**	0.056**	0.082**	0.073**	0.082**	-0.165**	0.331**	0.231**	0.375**	0.140**	0.052**	0.295**	0.128**	0.397**	0.392**	0.409**	0.339**	0.315**	0.394**	0.514**
Cholesterol esters small HDL	-0.217**	-0.205**	-0.198**	-0.109**	0.058**	-0.199**	-0.216**	-0.287**	-0.261**	-0.194**	-0.196**	-0.218**	-0.160**	-0.304**	-0.284**	-0.262**	-0.235**	-0.179**	-0.131**	-0.226**	-0.294**	-0.263**	-0.225**	-0.180**	-0.008**	0.137**	-0.155**	-0.333**	-0.113**	-0.045**	0.008**	0.116**	0.137**	0.053**	-0.217**	0.401**	0.312**	0.471**	0.248**	0.158**	0.398**	0.081**	0.472**	0.482**	0.492**	0.442**	0.416**	0.494**	0.497**
Free cholesterol small HDL	-0.013**	0.031**	0.068**	0.011**	0.020**	0.054**	0.032**	0.025**	0.051**	0.085**	-0.011**	-0.030**	0.045**	0.064**	0.095**	0.093**	0.102**	0.086**	0.066**	0.104**	0.098**	0.054**	0.047**	0.076**	0.015**	-0.060**	0.111**	0.057**	0.127**	0.080**	0.223**	-0.079**	-0.193**	0.157**	0.145**	-0.118**	-0.198**	-0.212**	-0.328**	-0.353**	-0.257**	0.233**	-0.140**	-0.187**	-0.164**	-0.247**	-0.244**	-0.231**	0.227**
Triglycerides small HDL	0.775*	1.015*	1.232*	0.472**	0.381**	0.518**	1.250*	0.981*	1.044*	1.254*	0.505**	0.491**	0.514**	1.328*	0.979*	0.935*	1.123*	1.218*	0.946*	1.258*	1.139*	0.916*	0.847*	1.046*	0.943*	0.828*	1.100*	1.071*	0.880*	0.891*	0.982*	0.921*	0.438**	1.062*	1.049*	0.691*	0.707*	0.527*	0.177**	0.206**	0.138**	0.780*	0.382*	0.348*	0.536*	0.270*	0.143**	0.462*	0.578*
Phospholipids total lipds ratio chylomicrons extremely-large VLDL	0.345**	0.371**	0.430**	0.238**	-0.002**	0.416**	0.387**	0.349**	0.345**	0.406**	0.265**	0.173**	0.376**	0.368**	0.315**	0.310**	0.328**	0.254**	0.149**	0.347**	0.319**	0.219**	0.180**	0.235**	0.041**	-0.209**	0.294**	0.217**	0.250**	0.167**	0.196**	-0.074**	-0.204**	0.196**	0.344**	-0.054**	-0.195**	-0.020**	-0.525**	-0.512**	-0.464**	0.534**	0.224**	0.081**	0.213**	-0.075**	-0.139**	0.079**	0.573**
Total cholesterol total lipids ratio chylomicrons extremely-large VLDL	0.301**	0.285**	0.231**	0.446**	0.720**	0.243**	0.261**	0.252**	0.271**	0.241**	0.382**	0.452**	0.296**	0.222**	0.278**	0.301**	0.295**	0.407**	0.539**	0.280**	0.270**	0.386**	0.443**	0.425**	0.672**	0.880**	0.400**	0.335**	0.457**	0.567**	0.539**	0.820**	0.906**	0.574**	0.318**	0.765**	0.906**	0.671**	0.414***	0.389***	0.425***	0.197**	0.368**	0.529**	0.327**	0.700**	0.793**	0.407**	-0.104**
Cholesterol esters total lipids ratio chylomicrons extremely-large VLD	0.149**	0.138**	0.080**	0.304**	0.600**	0.091**	0.116**	0.118**	0.138**	0.095**	0.239**	0.321**	0.143**	0.095**	0.166**	0.187**	0.170**	0.278**	0.416**	0.149**	0.162**	0.273**	0.329**	0.296**	0.544**	0.776**	0.263**	0.236**	0.304**	0.406**	0.389**	0.639**	0.727**	0.405**	0.181**	0.567**	0.713**	0.464**	0.924**	0.893**	0.899**	0.005**	0.152**	0.322**	0.118**	0.502**	0.602**	0.219**	-0.265**
Free cholesterol total lipids ratio chylomicrons extremely-large VLDL	0.681**	0.693**	0.743**	0.583**	0.360**	0.735**	0.699**	0.658**	0.665**	0.729**	0.625**	0.533**	0.717**	0.664**	0.592**	0.596**	0.640**	0.589**	0.499**	0.672**	0.584**	0.554**	0.527**	0.606**	0.445**	0.193**	0.648**	0.517**	0.648**	0.620**	0.574**	0.537**	0.457**	0.640**	0.654**	0.501**	0.451**	0.589**	0.022**	0.098**	-0.036**	0.848**	0.751**	0.659**	0.730**	0.571**	0.520**	0.607**	0.681**
Triglycerides total lipids ratio chylomicrons extremely-large VLDL	-0.578**	-0.574**	-0.531**	-0.706**	-0.895**	-0.550**	-0.555**	-0.545**	-0.566**	-0.550**	-0.643**	-0.687**	-0.589**	-0.525**	-0.561**	-0.585**	-0.587**	-0.674**	-0.769**	-0.575**	-0.558**	-0.636**	-0.683**	-0.684**	-0.860**	-0.755***	-0.677**	-0.580**	-0.705**	-0.782**	-0.749**	-0.936**	-0.960**	-0.787**	-0.612**	-0.832**	-0.933**	-0.710**	-0.937**	-0.926**	-0.901**	-0.515**	-0.464**	-0.574**	-0.390**	-0.698**	-0.786**	-0.414**	-0.124**
Phospholipids total lipds ratio very-large VLDL	0.823**	0.828**	0.845**	0.795**	0.680**	0.840**	0.830**	0.749**	0.755**	0.812**	0.778**	0.713**	0.840**	0.723**	0.662**	0.682**	0.712**	0.710**	0.667**	0.745**	0.650**	0.633**	0.636**	0.698**	0.666**	0.522**	0.731**	0.566**	0.676**	0.689**	0.607**	0.715**	0.684**	0.704**	0.634**	0.746**	0.737**	0.826**	0.449**	0.478**	0.461**	0.724**	0.876**	0.866**	0.855**	0.846**	0.825**	0.809**	0.551**
Total cholesterol total lipids ratio very-large VLDL	-0.439**	-0.467**	-0.484**	-0.349**	-0.158**	-0.483**	-0.478**	-0.537**	-0.536**	-0.514**	-0.414**	-0.388**	-0.449**	-0.595**	-0.586**	-0.559**	-0.551**	-0.467**	-0.349**	-0.549**	-0.598**	-0.498**	-0.446**	-0.452**	-0.204**	0.051**	-0.477**	-0.548**	-0.415**	-0.306**	-0.321**	-0.026**	0.089**	-0.281**	-0.535**	0.159**	0.196**	0.226**	0.373**	0.319**	0.439**	-0.434**	0.095**	0.193**	0.151**	0.259**	0.266**	0.257**	-0.133**
Cholesterol esters total lipids ratio very-large VLDL	-0.560**	-0.585**	-0.624**	-0.448**	-0.204**	-0.618**	-0.600**	-0.607**	-0.606**	-0.634**	-0.502**	-0.429**	-0.583**	-0.646**	-0.599**	-0.581**	-0.596**	-0.504**	-0.366**	-0.615**	-0.604**	-0.488**	-0.437**	-0.480**	-0.227**	0.068**	-0.522**	-0.509**	-0.457**	-0.357**	-0.361**	-0.105**	0.019**	-0.358**	-0.548**	-0.010**	0.068**	-0.024**	0.382**	0.322**	0.433**	-0.591**	-0.233**	-0.111**	-0.194**	-0.001**	0.042**	-0.065**	-0.416**
Free cholesterol total lipids ratio very-large VLDL	-0.079**	-0.093**	-0.063**	-0.073**	-0.094**	-0.060**	-0.091**	-0.202**	-0.206**	-0.107**	-0.131**	-0.207**	-0.054**	-0.267**	-0.343**	-0.313**	-0.264**	-0.247**	-0.232**	-0.226**	-0.360**	-0.349**	-0.320**	-0.255**	-0.152**	-0.097**	-0.236**	-0.428**	-0.256**	-0.202**	-0.250**	-0.049**	-0.011**	-0.154**	-0.332**	0.229**	0.141**	0.432**	-0.008**	-0.046**	0.130**	-0.017**	0.538**	0.513**	0.599**	0.442**	0.370**	0.607**	0.462**
Triglycerides total lipids ratio very-large VLDL	-0.031**	-0.010**	-0.022**	-0.079**	-0.162**	-0.020**	-0.008**	0.107**	0.101**	0.026**	-0.014**	0.027**	-0.047**	0.175**	0.214**	0.176**	0.142**	0.080**	0.003**	0.112**	0.231**	0.157**	0.109**	0.065**	-0.118**	-0.236**	0.062**	0.248**	0.057**	-0.040**	0.021**	-0.288**	-0.366**	-0.071**	0.173**	-0.487**	-0.468**	-0.635**	-0.395**	-0.368**	-0.501**	-0.032**	-0.597**	-0.650**	-0.657**	-0.650**	-0.623**	-0.703**	-0.312**
Phospholipids total lipds ratio large VLDL	0.842**	0.849**	0.865**	0.811**	0.676**	0.862**	0.848**	0.803**	0.808**	0.851**	0.814**	0.753**	0.861**	0.794**	0.751**	0.763**	0.793**	0.781**	0.725**	0.815**	0.740**	0.725**	0.718**	0.781**	0.713**	0.549**	0.815**	0.668**	0.797**	0.797**	0.731**	0.788**	0.738**	0.818**	0.775**	0.814**	0.797**	0.836**	0.487**	0.523**	0.457**	0.876**	0.870**	0.852**	0.825**	0.826**	0.809**	0.776**	0.621**
Total cholesterol total lipids ratio large VLDL	0.490**	0.474**	0.444**	0.583**	0.717**	0.459**	0.459**	0.415**	0.427**	0.444**	0.530**	0.547**	0.504**	0.370**	0.374**	0.405**	0.418**	0.517**	0.611**	0.423**	0.360**	0.447**	0.503**	0.518**	0.738**	0.859**	0.521**	0.365**	0.538**	0.635**	0.578**	0.833**	0.878**	0.658**	0.422**	0.900**	0.962**	0.878**	0.954**	0.922**	0.971**	0.426**	0.697**	0.796**	0.668**	0.890**	0.937**	0.699**	0.192**
Cholesterol esters total lipids ratio large VLDL	0.003**	-0.012**	-0.054**	0.150**	0.360**	-0.022**	-0.033**	-0.039**	-0.031**	-0.033**	0.075**	0.120**	0.026**	-0.081**	-0.048**	-0.017**	-0.021**	0.095**	0.234**	-0.038**	-0.058**	0.055**	0.120**	0.108**	0.392**	0.620**	0.103**	-0.009**	0.126**	0.222**	0.177**	0.427**	0.496**	0.232**	0.041**	0.549**	0.571**	0.508**	0.668**	0.609**	0.710**	0.069**	0.300**	0.391**	0.277**	0.474**	0.526**	0.323**	0.078**
Free cholesterol total lipids ratio large VLDL	0.897**	0.907**	0.925**	0.849**	0.685**	0.915**	0.910**	0.864**	0.867**	0.901**	0.862**	0.802**	0.907**	0.859**	0.810**	0.819**	0.841**	0.815**	0.743**	0.860**	0.804**	0.770**	0.755**	0.807**	0.698**	0.510**	0.833**	0.736**	0.798**	0.796**	0.723**	0.789**	0.751**	0.795**	0.784**	0.700**	0.741**	0.745**	0.478**	0.538**	0.409**	0.775**	0.777**	0.778**	0.747**	0.782**	0.777**	0.706**	0.423**
Triglycerides total lipids ratio large VLDL	-0.663**	-0.650**	-0.626**	-0.738**	-0.828**	-0.638**	-0.636**	-0.583**	-0.594**	-0.621**	-0.691**	-0.692**	-0.678**	-0.540**	-0.534**	-0.563**	-0.580**	-0.665**	-0.733**	-0.594**	-0.519**	-0.590**	-0.635**	-0.662**	-0.833**	-0.889**	-0.671**	-0.504**	-0.685**	-0.768**	-0.698***	-0.802***	-0.981**	-0.788**	-0.573**	-0.797***	-0.753***	-0.968**	-0.949**	-0.947**	-0.923**	-0.594**	-0.817**	-0.898**	-0.778**	-0.972**	-0.685***	-0.789**	-0.313**
Phospholipids total lipds ratio medium VLDL	-0.364**	-0.343**	-0.295**	-0.392**	-0.491**	-0.297**	-0.339**	-0.409**	-0.400**	-0.310**	-0.420**	-0.517**	-0.310**	-0.410**	-0.465**	-0.454**	-0.410**	-0.444**	-0.504**	-0.387**	-0.473**	-0.516**	-0.521**	-0.437**	-0.446**	-0.486**	-0.379**	-0.573**	-0.391**	-0.401**	-0.402**	-0.395**	-0.421**	-0.311**	-0.383**	0.046**	-0.176**	0.245**	-0.479**	-0.554**	-0.234**	0.104**	0.503**	0.367**	0.535**	0.184**	0.059**	0.483**	0.794**
Total cholesterol total lipids ratio medium VLDL	0.096**	0.087**	0.057**	0.217**	0.399**	0.075**	0.069**	0.020**	0.036**	0.062**	0.139**	0.156**	0.123**	-0.025**	-0.013**	0.021**	0.034**	0.138**	0.240**	0.040**	-0.029**	0.070**	0.132**	0.153**	0.427**	0.621**	0.160**	-0.023**	0.180**	0.288**	0.245**	0.537**	0.598**	0.342**	0.047**	0.771**	0.767**	0.791**	0.771**	0.688**	0.879**	0.186**	0.641**	0.719**	0.621**	0.779**	0.800**	0.670**	0.299**
Cholesterol esters total lipids ratio medium VLDL	-0.026**	-0.041**	-0.081**	0.105**	0.321**	-0.060**	-0.060**	-0.100**	-0.088**	-0.076**	0.024**	0.058**	-0.011**	-0.149**	-0.131**	-0.098**	-0.093**	0.019**	0.139**	-0.095**	-0.145**	-0.037**	0.029**	0.032**	0.330**	0.568**	0.027**	-0.117**	0.044**	0.158**	0.112**	0.428**	0.513**	0.195**	-0.086**	0.630**	0.653**	0.642**	0.745**	0.667**	0.825**	-0.007**	0.463**	0.561**	0.450**	0.647**	0.682**	0.518**	0.114**
Free cholesterol total lipids ratio medium VLDL	0.476**	0.507**	0.542**	0.460**	0.319**	0.538**	0.504**	0.455**	0.475**	0.544**	0.449**	0.364**	0.535**	0.466**	0.431**	0.443**	0.488**	0.458**	0.382**	0.518**	0.419**	0.386**	0.379**	0.468**	0.394**	0.234**	0.521**	0.314**	0.499**	0.477**	0.451**	0.427**	0.348**	0.549**	0.492**	0.643**	0.518**	0.716**	0.117**	0.087**	0.261**	0.785**	0.832**	0.759**	0.794**	0.664**	0.605**	0.732**	0.851**
Triglycerides total lipids ratio medium VLDL	0.040**	0.040**	0.057**	-0.075**	-0.230**	0.043**	0.057**	0.116**	0.095**	0.052**	0.006**	0.011**	-0.002**	0.152**	0.146**	0.111**	0.091**	0.001**	-0.084**	0.081**	0.162**	0.076**	0.018**	-0.019**	-0.281**	-0.469**	-0.036**	0.174**	-0.060**	-0.164**	-0.135**	-0.407**	-0.459**	-0.241**	0.066**	-0.732**	-0.712***	-0.745***	-0.711***	-0.522**	-0.801***	-0.172**	-0.694**	-0.748**	-0.689**	-0.771**	-0.767***	-0.699***	-0.440**
Phospholipids total lipds ratio small VLDL	-0.848***	-0.829***	-0.820***	-0.829***	-0.766***	-0.825***	-0.827***	-0.811***	-0.806***	-0.815***	-0.839***	-0.832***	-0.837***	-0.785***	-0.767***	-0.774***	-0.784***	-0.796***	-0.781***	-0.790***	-0.759***	-0.793***	-0.796***	-0.807***	-0.766***	-0.632**	-0.803***	-0.770***	-0.789***	-0.787***	-0.552**	-0.703***	-0.822**	-0.722***	-0.772***	-0.629**	-0.740**	-0.680**	-0.666**	-0.736**	-0.541**	-0.718***	-0.602**	-0.655**	-0.585**	-0.724**	-0.747**	-0.591**	-0.102**
Total cholesterol total lipids ratio small VLDL	0.070**	0.039**	-0.008**	0.186**	0.371**	0.018**	0.028**	-0.021**	-0.030**	-0.013**	0.102**	0.134**	0.064**	-0.092**	-0.110**	-0.075**	-0.081**	0.030**	0.150**	-0.081**	-0.119**	-0.042**	0.021**	0.008**	0.307**	0.544**	-0.004**	-0.108**	-0.044**	0.070**	-0.017**	0.361**	0.494**	0.059**	-0.156**	0.492**	0.547**	0.583**	0.706**	0.675**	0.702**	-0.180**	0.450**	0.562**	0.484**	0.652**	0.680**	0.560**	-0.044**
Cholesterol esters total lipids ratio small VLDL	0.141**	0.105**	0.057**	0.246**	0.415**	0.083**	0.096**	0.056**	0.044**	0.053**	0.175**	0.212**	0.128**	-0.014**	-0.035**	-0.004**	-0.012**	0.094**	0.208**	-0.014**	-0.044**	0.035**	0.092**	0.072**	0.345**	0.562**	0.052**	-0.021**	0.011**	0.121**	0.022**	0.405**	0.543**	0.089**	-0.097**	0.453**	0.544**	0.538**	0.728**	0.721**	0.674**	-0.184**	0.392**	0.513**	0.428**	0.620**	0.656**	0.504**	-0.148**
Free cholesterol total lipids ratio small VLDL	-0.689***	-0.515**	-0.490**	-0.511**	-0.461**	-0.497**	-0.687***	-0.702***	-0.688***	-0.493**	-0.561**	-0.600**	-0.495**	-0.698***	-0.529**	-0.519**	-0.500**	-0.491**	-0.483**	-0.499**	-0.693***	-0.547**	-0.533**	-0.483**	-0.386**	-0.308**	-0.432**	-0.728***	-0.401**	-0.396**	-0.300**	-0.414**	-0.483**	-0.260**	-0.406**	0.057**	-0.170**	0.075**	-0.345**	-0.486**	-0.040**	0.005**	0.194**	0.112**	0.181**	-0.017**	-0.084**	0.167**	0.608**
Triglycerides total lipids ratio small VLDL	0.321**	0.343**	0.383**	0.193**	-0.039**	0.365**	0.352**	0.408**	0.413**	0.395**	0.290**	0.254**	0.320**	0.469**	0.473**	0.440**	0.454**	0.341**	0.204**	0.457**	0.479**	0.414**	0.349**	0.370**	0.032**	-0.277**	0.377**	0.469**	0.409**	0.297**	0.330**	0.013**	-0.117**	0.283**	0.512**	-0.208**	-0.214**	-0.285**	-0.440**	-0.368**	-0.505**	0.486**	-0.174**	-0.277**	-0.225**	-0.346**	-0.368**	-0.311**	0.128**
Phospholipids total lipds ratio very-small VLDL	0.038**	0.043**	0.076**	0.022**	-0.069**	0.086**	0.045**	-0.042**	-0.037**	0.061**	-0.017**	-0.110**	0.079**	-0.074**	-0.155**	-0.134**	-0.078**	-0.084**	-0.135**	-0.042**	-0.169**	-0.187**	-0.179**	-0.089**	-0.058**	-0.080**	-0.042**	-0.276**	-0.080**	-0.058**	-0.125**	0.049**	0.060**	0.012**	-0.121**	0.452**	0.315**	0.676**	0.029**	-0.023**	0.206**	0.292**	0.862**	0.785**	0.881**	0.672**	0.572**	0.864**	0.818**
Total cholesterol total lipids ratio very-small VLDL	-0.044**	-0.076**	-0.140**	0.019**	0.207**	-0.133**	-0.081**	-0.062**	-0.082**	-0.147**	-0.001**	0.100**	-0.103**	-0.099**	-0.076**	-0.072**	-0.120**	-0.039**	0.075**	-0.144**	-0.070**	-0.019**	0.016**	-0.073**	0.112**	0.305**	-0.128**	0.013**	-0.160**	-0.097**	-0.122**	0.051**	0.156**	-0.172**	-0.651***	-0.201**	-0.015**	-0.272**	0.399**	0.432**	0.225**	-0.770***	-0.463**	-0.318**	-0.438**	-0.147**	-0.052**	-0.346**	-0.879**
Cholesterol esters total lipids ratio very-small VLDL	0.146**	0.111**	0.047**	0.194**	0.345**	0.056**	0.108**	0.133**	0.112**	0.039**	0.188**	0.285**	0.082**	0.097**	0.116**	0.118**	0.067**	0.137**	0.237**	0.044**	0.123**	0.167**	0.194**	0.102**	0.239**	0.381**	0.043**	0.209**	0.011**	0.063**	0.023**	0.184**	0.282**	-0.036**	-0.032**	-0.167**	0.042**	-0.247**	0.426**	0.495**	0.184**	-0.488**	-0.446**	-0.303**	-0.425**	-0.129**	-0.028**	-0.353**	-0.891**
Free cholesterol total lipids ratio very-small VLDL	-0.824***	-0.815***	-0.815***	-0.777***	-0.423**	-0.823***	-0.819***	-0.826***	-0.815***	-0.812***	-0.793***	-0.771***	-0.806***	-0.818***	-0.799***	-0.793***	-0.795***	-0.567**	-0.508**	-0.791***	-0.798***	-0.774***	-0.753***	-0.752***	-0.427**	-0.271**	-0.755***	-0.786***	-0.724***	-0.587**	-0.545**	-0.550**	-0.549**	-0.519**	-0.785***	-0.249**	-0.355**	-0.218**	-0.266**	-0.401**	0.001**	-0.706***	-0.153**	-0.177**	-0.151**	-0.203**	-0.227**	-0.102**	-0.007**
Triglycerides total lipids ratio very-small VLDL	0.062**	0.090**	0.147**	-0.039**	-0.248**	0.130**	0.097**	0.136**	0.150**	0.159**	0.030**	-0.032**	0.090**	0.199**	0.209**	0.183**	0.205**	0.096**	-0.029**	0.210**	0.211**	0.149**	0.091**	0.137**	-0.145**	-0.390**	0.167**	0.180**	0.230**	0.132**	0.194**	-0.125**	-0.256**	0.161**	0.333**	-0.143**	-0.254**	-0.199**	-0.564**	-0.537**	-0.528**	0.525**	-0.062**	-0.194**	-0.102**	-0.329**	-0.380**	-0.202**	0.462**
Phospholipids total lipds ratio IDL	-0.661**	-0.651**	-0.592**	-0.767**	-0.914**	-0.610**	-0.636**	-0.688**	-0.689**	-0.626**	-0.744**	-0.823**	-0.647**	-0.676**	-0.741**	-0.751**	-0.720**	-0.792**	-0.881**	-0.700**	-0.743**	-0.806**	-0.838**	-0.791**	-0.908**	-0.833***	-0.766**	-0.793**	-0.755**	-0.787**	-0.762**	-0.702***	-0.800**	-0.749**	-0.714**	-0.557**	-0.684**	-0.359**	-0.803**	-0.819**	-0.685**	-0.384**	-0.074**	-0.202**	-0.004**	-0.344**	-0.457**	-0.040**	0.273**
Total cholesterol total lipids ratio IDL	0.557**	0.529**	0.465**	0.645**	0.805**	0.488**	0.524**	0.522**	0.507**	0.468**	0.602**	0.679**	0.519**	0.470**	0.473**	0.492**	0.459**	0.557**	0.662**	0.450**	0.476**	0.525**	0.570**	0.510**	0.701**	0.818**	0.475**	0.511**	0.398**	0.467**	0.393**	0.623**	0.702**	0.401**	0.323**	0.374**	0.563**	0.318**	0.816**	0.849**	0.647**	-0.066**	0.103**	0.262**	0.092**	0.444**	0.547**	0.162**	-0.522**
Cholesterol esters total lipids ratio IDL	0.658**	0.633**	0.569**	0.740**	0.886**	0.590**	0.626**	0.650**	0.638**	0.581**	0.714**	0.798**	0.619**	0.611**	0.634**	0.646**	0.608**	0.694**	0.790**	0.597**	0.638**	0.687**	0.722**	0.656**	0.795**	0.864**	0.617**	0.688**	0.558**	0.604**	0.552**	0.690**	0.735**	0.530**	0.501**	0.338**	0.535**	0.208**	0.771**	0.824**	0.562**	0.055**	-0.041**	0.116**	-0.073**	0.300**	0.421**	-0.018**	-0.567**
Free cholesterol total lipids ratio IDL	-0.165**	-0.169**	-0.142**	-0.218**	-0.358**	-0.129**	-0.158**	-0.255**	-0.269**	-0.182**	-0.248**	-0.341**	-0.155**	-0.295**	-0.693***	-0.688***	-0.355**	-0.372**	-0.688***	-0.322**	-0.702***	-0.701***	-0.697***	-0.409**	-0.403**	-0.422**	-0.366**	-0.729***	-0.437**	-0.431**	-0.516**	-0.347**	-0.309**	-0.397**	-0.434**	0.046**	-0.101**	0.326**	-0.315**	-0.340**	-0.173**	-0.060**	0.620**	0.505**	0.673**	0.361**	0.236**	0.652**	0.626**
Triglycerides total lipids ratio IDL	-0.495**	-0.462**	-0.402**	-0.569**	-0.711**	-0.427**	-0.461**	-0.433**	-0.412**	-0.390**	-0.517**	-0.580**	-0.451**	-0.366**	-0.336**	-0.359**	-0.330**	-0.430**	-0.528**	-0.330**	-0.340**	-0.372**	-0.418**	-0.364**	-0.563**	-0.696**	-0.330**	-0.358**	-0.228**	-0.302**	-0.208**	-0.493**	-0.599**	-0.228**	-0.150**	-0.279**	-0.464**	-0.300**	-0.724**	-0.764**	-0.554**	0.210**	-0.156**	-0.300**	-0.170**	-0.468**	-0.551**	-0.240**	0.527**
Phospholipids total lipds ratio large LDL	-0.311**	-0.321**	-0.346**	-0.309**	-0.197**	-0.353**	-0.320**	-0.250**	-0.255**	-0.337**	-0.271**	-0.188**	-0.351**	-0.225**	-0.162**	-0.183**	-0.231**	-0.229**	-0.182**	-0.260**	-0.147**	-0.125**	-0.135**	-0.219**	-0.245**	-0.179**	-0.266**	-0.035**	-0.236**	-0.256**	-0.194**	-0.320**	-0.299**	-0.327**	-0.204**	-0.750***	-0.703***	-0.879***	-0.243**	-0.190**	-0.417**	-0.550**	-0.971***	-0.936***	-0.960***	-0.863***	-0.806***	-0.932***	-0.839**
Total cholesterol total lipids ratio large LDL	0.737**	0.718**	0.681**	0.813**	0.868**	0.711**	0.715**	0.665**	0.652**	0.675**	0.744**	0.751**	0.729**	0.600**	0.549**	0.579**	0.580**	0.664**	0.722**	0.594**	0.544**	0.559**	0.604**	0.605**	0.779**	0.830**	0.608**	0.495**	0.510**	0.578**	0.462**	0.744**	0.805**	0.552**	0.443**	0.750**	0.826**	0.821**	0.821**	0.827**	0.772**	0.335**	0.748**	0.833**	0.743**	0.916**	0.949**	0.775**	0.139**
Cholesterol esters total lipids ratio large LDL	0.810**	0.801**	0.778**	0.877**	0.891**	0.804**	0.796**	0.750**	0.745**	0.779**	0.816**	0.802**	0.819**	0.698**	0.649**	0.678**	0.692**	0.755**	0.787**	0.710**	0.642**	0.651**	0.686**	0.709**	0.831**	0.819**	0.721**	0.578**	0.640**	0.692**	0.593**	0.817**	0.843**	0.685**	0.577**	0.833**	0.881**	0.893**	0.783**	0.791**	0.754**	0.536**	0.830**	0.898**	0.817**	0.954**	0.973**	0.832**	0.312**
Free cholesterol total lipids ratio large LDL	-0.826***	-0.832***	-0.840***	-0.851***	-0.799***	-0.844***	-0.824***	-0.818***	-0.828***	-0.855***	-0.835***	-0.807***	-0.858***	-0.814***	-0.818***	-0.825***	-0.847***	-0.848***	-0.826***	-0.852***	-0.808***	-0.820***	-0.823***	-0.857***	-0.811***	-0.498**	-0.871***	-0.781***	-0.877***	-0.858***	-0.838***	-0.685**	-0.596**	-0.859***	-0.864***	-0.681**	-0.626**	-0.654**	-0.295**	-0.316**	-0.310**	-0.934***	-0.671**	-0.637**	-0.623**	-0.583**	-0.572**	-0.551**	-0.763***
Triglycerides total lipids ratio large LDL	-0.613**	-0.575**	-0.510**	-0.680**	-0.817**	-0.537**	-0.575**	-0.563**	-0.538**	-0.501**	-0.639**	-0.712**	-0.559**	-0.496**	-0.477**	-0.496**	-0.459**	-0.559**	-0.659**	-0.452**	-0.482**	-0.519**	-0.561**	-0.496**	-0.678**	-0.791**	-0.460**	-0.513**	-0.362**	-0.429**	-0.329**	-0.589**	-0.685**	-0.337**	-0.301**	-0.312**	-0.513**	-0.281**	-0.775**	-0.829**	-0.561**	0.109**	-0.106**	-0.255**	-0.103**	-0.431**	-0.531**	-0.166**	0.551**
Phospholipids total lipds ratio medium LDL	-0.342**	-0.340**	-0.361**	-0.330**	-0.194**	-0.382**	-0.340**	-0.277**	-0.268**	-0.351**	-0.294**	-0.210**	-0.371**	-0.236**	-0.148**	-0.170**	-0.215**	-0.216**	-0.173**	-0.239**	-0.133**	-0.112**	-0.121**	-0.199**	-0.226**	-0.170**	-0.244**	-0.030**	-0.203**	-0.223**	-0.128**	-0.300**	-0.306**	-0.263**	-0.188**	-0.632**	-0.514**	-0.807***	-0.211**	-0.190**	-0.330**	-0.523**	-0.912***	-0.880***	-0.948***	-0.809***	-0.731***	-0.929***	-0.852**
Total cholesterol total lipids ratio medium LDL	0.728**	0.705**	0.679**	0.775**	0.759**	0.717**	0.703**	0.655**	0.634**	0.675**	0.717**	0.699**	0.724**	0.588**	0.504**	0.535**	0.548**	0.613**	0.648**	0.566**	0.495**	0.503**	0.538**	0.561**	0.705**	0.722**	0.576**	0.429**	0.478**	0.533**	0.385**	0.686**	0.748**	0.506**	0.437**	0.790**	0.813**	0.908**	0.705**	0.726**	0.666**	0.450**	0.909**	0.946**	0.899**	0.978**	0.976**	0.913**	0.394**
Cholesterol esters total lipids ratio medium LDL	0.664**	0.652**	0.652**	0.678**	0.585**	0.682**	0.651**	0.599**	0.585**	0.647**	0.636**	0.581**	0.678**	0.546**	0.457**	0.484**	0.515**	0.545**	0.532**	0.538**	0.446**	0.438**	0.458**	0.511**	0.576**	0.528**	0.540**	0.359**	0.468**	0.502**	0.376**	0.609**	0.636**	0.502**	0.438**	0.778**	0.747**	0.919**	0.526**	0.541**	0.538**	0.589**	0.985**	0.974**	0.959***	0.946**	0.908**	0.962**	0.641**
Free cholesterol total lipids ratio medium LDL	-0.487**	-0.488**	-0.513**	-0.484**	-0.363**	-0.531**	-0.486**	-0.432**	-0.432**	-0.513**	-0.452**	-0.370**	-0.525**	-0.398**	-0.327**	-0.349**	-0.398**	-0.399**	-0.357**	-0.423**	-0.312**	-0.306**	-0.316**	-0.395**	-0.410**	-0.332**	-0.436**	-0.219**	-0.413**	-0.434**	-0.358**	-0.492**	-0.476**	-0.477**	-0.382**	-0.747***	-0.686***	-0.850***	-0.336**	-0.321**	-0.430**	-0.684**	-0.929***	-0.869***	-0.909***	-0.835**	-0.729***	-0.829***	-0.806***
Triglycerides total lipids ratio medium LDL	-0.515**	-0.476**	-0.409**	-0.563**	-0.699**	-0.429**	-0.476**	-0.485**	-0.460**	-0.401**	-0.546**	-0.635**	-0.449**	-0.428**	-0.430**	-0.441**	-0.397**	-0.487**	-0.585**	-0.382**	-0.437**	-0.484**	-0.518**	-0.441**	-0.594**	-0.693**	-0.397**	-0.496**	-0.319**	-0.374**	-0.293**	-0.497**	-0.577**	-0.279**	-0.270**	-0.171**	-0.383**	-0.088**	-0.678**	-0.738**	-0.451**	0.182**	0.109**	-0.039**	0.124**	-0.223**	-0.333**	0.058**	0.685**
Phospholipids total lipds ratio small LDL	-0.534**	-0.524**	-0.537**	-0.532**	-0.407**	-0.564**	-0.525**	-0.470**	-0.457**	-0.531**	-0.495**	-0.422**	-0.555**	-0.421**	-0.336**	-0.360**	-0.398**	-0.411**	-0.384**	-0.419**	-0.322**	-0.309**	-0.321**	-0.388**	-0.426**	-0.365**	-0.427**	-0.229**	-0.382**	-0.407**	-0.299**	-0.483**	-0.492**	-0.426**	-0.369**	-0.735**	-0.650**	-0.849***	-0.367**	-0.369**	-0.423**	-0.628**	-0.924***	-0.904***	-0.957***	-0.845***	-0.779***	-0.934***	-0.800**
Total cholesterol total lipids ratio small LDL	0.646**	0.621**	0.603**	0.690**	0.667**	0.640**	0.620**	0.562**	0.541**	0.595**	0.630**	0.600**	0.647**	0.490**	0.403**	0.436**	0.454**	0.519**	0.552**	0.473**	0.392**	0.401**	0.437**	0.469**	0.619**	0.649**	0.488**	0.320**	0.406**	0.464**	0.321**	0.624**	0.686**	0.449**	0.363**	0.790**	0.783**	0.928**	0.645**	0.659**	0.626**	0.455**	0.953**	0.977**	0.949**	0.983**	0.964**	0.957**	0.497**
Cholesterol esters total lipids ratio small LDL	0.568**	0.554**	0.561**	0.565**	0.448**	0.590**	0.556**	0.494**	0.478**	0.550**	0.527**	0.460**	0.580**	0.438**	0.342**	0.368**	0.403**	0.425**	0.403**	0.427**	0.329**	0.318**	0.334**	0.393**	0.444**	0.394**	0.426**	0.240**	0.365**	0.397**	0.273**	0.501**	0.530**	0.402**	0.341**	0.714**	0.660**	0.878**	0.419**	0.432**	0.444**	0.554**	0.981**	0.948**	0.981**	0.893**	0.838**	0.960**	0.706**
Free cholesterol total lipids ratio small LDL	-0.405**	-0.404**	-0.435**	-0.381**	-0.243**	-0.451**	-0.404**	-0.340**	-0.339**	-0.426**	-0.358**	-0.266**	-0.441**	-0.303**	-0.224**	-0.246**	-0.298**	-0.292**	-0.238**	-0.328**	-0.208**	-0.199**	-0.206**	-0.289**	-0.289**	-0.209**	-0.331**	-0.114**	-0.313**	-0.334**	-0.258**	-0.393**	-0.380**	-0.381**	-0.282**	-0.694***	-0.574**	-0.789***	-0.253**	-0.234**	-0.357**	-0.623**	-0.887***	-0.814***	-0.860***	-0.791**	-0.715**	-0.906**	-0.830***
Triglycerides total lipids ratio small LDL	-0.108**	-0.066**	0.000**	-0.156**	-0.320**	-0.017**	-0.068**	-0.047**	-0.019**	0.024**	-0.124**	-0.208**	-0.037**	0.019**	0.034**	0.019**	0.060**	-0.040**	-0.150**	0.071**	0.028**	-0.022**	-0.064**	0.010**	-0.205**	-0.392**	0.055**	-0.028**	0.135**	0.062**	0.146**	-0.129**	-0.252**	0.141**	0.200**	0.028**	-0.150**	0.025**	-0.515**	-0.535**	-0.373**	0.550**	0.159**	0.024**	0.141**	-0.143**	-0.222**	0.041**	0.723**
Phospholipids total lipds ratio very-large HDL	-0.627**	-0.621**	-0.576**	-0.687**	-0.755**	-0.588**	-0.615**	-0.709**	-0.698**	-0.609**	-0.701**	-0.795**	-0.598**	-0.717**	-0.786**	-0.780**	-0.724**	-0.760**	-0.829**	-0.686**	-0.799**	-0.811**	-0.817**	-0.733**	-0.725**	-0.678**	-0.696**	-0.869**	-0.687**	-0.665**	-0.691**	-0.545**	-0.512**	-0.583**	-0.730**	-0.070**	-0.227**	0.171**	-0.397**	-0.473**	-0.191**	-0.243**	0.392**	0.288**	0.440**	0.154**	0.032**	0.436**	0.534**
Total cholesterol total lipids ratio very-large HDL	0.627**	0.622**	0.577**	0.680**	0.736**	0.589**	0.618**	0.716**	0.701**	0.607**	0.698**	0.794**	0.594**	0.725**	0.791**	0.782**	0.720**	0.753**	0.817**	0.680**	0.807**	0.803**	0.805**	0.714**	0.689**	0.630**	0.676**	0.875**	0.654**	0.623**	0.653**	0.483**	0.448**	0.534**	0.713**	-0.014**	0.146**	-0.249**	0.329**	0.412**	0.112**	0.195**	-0.446**	-0.347**	-0.486**	-0.217**	-0.097**	-0.486**	-0.575**
Cholesterol esters total lipids ratio very-large HDL	0.583**	0.577**	0.529**	0.646**	0.726**	0.542**	0.571**	0.672**	0.657**	0.562**	0.661**	0.762**	0.552**	0.680**	0.752**	0.744**	0.681**	0.720**	0.797**	0.639**	0.767**	0.776**	0.781**	0.688**	0.685**	0.649**	0.649**	0.845**	0.638**	0.614**	0.647**	0.488**	0.459**	0.525**	0.689**	-0.007**	0.154**	-0.253**	0.353**	0.433**	0.134**	0.175**	-0.467**	-0.363**	-0.509**	-0.229**	-0.105**	-0.506**	-0.591**
Free cholesterol total lipids ratio very-large HDL	0.138**	0.168**	0.218**	0.043**	-0.169**	0.187**	0.186**	0.101**	0.110**	0.166**	0.056**	-0.039**	0.148**	0.111**	0.047**	0.043**	0.075**	0.001**	-0.122**	0.114**	0.046**	-0.067**	-0.101**	-0.040**	-0.213**	-0.395**	-0.004**	-0.080**	-0.076**	-0.128**	-0.146**	-0.211**	-0.270**	-0.083**	-0.043**	-0.039**	-0.102**	0.143**	-0.331**	-0.346**	-0.196**	0.129**	0.379**	0.302**	0.404**	0.219**	0.135**	0.387**	0.344**
Triglycerides total lipids ratio very-large HDL	0.374**	0.362**	0.318**	0.472**	0.635**	0.342**	0.340**	0.402**	0.415**	0.367**	0.460**	0.526**	0.384**	0.400**	0.463**	0.475**	0.468**	0.535**	0.620**	0.458**	0.453**	0.571**	0.606**	0.589**	0.730**	0.798**	0.571**	0.528**	0.617**	0.666**	0.637**	0.757**	0.764**	0.664**	0.546**	0.675**	0.752**	0.508**	0.804**	0.785**	0.775**	0.413**	0.230**	0.327**	0.154**	0.443**	0.522**	0.192**	-0.050**
Phospholipids total lipds ratio large HDL	0.712**	0.687**	0.671**	0.726**	0.704**	0.698**	0.684**	0.734**	0.716**	0.693**	0.733**	0.758**	0.696**	0.706**	0.696**	0.700**	0.687**	0.711**	0.744**	0.663**	0.697**	0.724**	0.728**	0.698**	0.695**	0.655**	0.679**	0.735**	0.690**	0.698**	0.679**	0.665**	0.663**	0.621**	0.698**	0.284**	0.395**	0.143**	0.417**	0.535**	0.142**	0.459**	-0.001**	0.062**	-0.027**	0.127**	0.205**	-0.070**	-0.112**
Total cholesterol total lipids ratio large HDL	-0.757**	-0.733**	-0.707**	-0.785**	-0.785**	-0.735**	-0.727**	-0.785**	-0.770**	-0.735**	-0.792**	-0.828**	-0.741**	-0.761**	-0.763**	-0.768**	-0.752**	-0.784**	-0.826**	-0.728**	-0.764**	-0.803**	-0.812**	-0.778**	-0.791**	-0.754**	-0.756**	-0.810**	-0.766**	-0.776**	-0.694***	-0.731***	-0.715***	-0.697**	-0.767**	-0.369**	-0.491**	-0.209**	-0.524**	-0.628**	-0.267**	-0.497**	-0.025**	-0.098**	0.017**	-0.182**	-0.271**	0.048**	0.138**
Cholesterol esters total lipids ratio large HDL	-0.837**	-0.811**	-0.781**	-0.869**	-0.873**	-0.812**	-0.805**	-0.857**	-0.840**	-0.807**	-0.868**	-0.901**	-0.817**	-0.826**	-0.820**	-0.827**	-0.811**	-0.847**	-0.890**	-0.790**	-0.821**	-0.856**	-0.866**	-0.834**	-0.861**	-0.823**	-0.814**	-0.856**	-0.804**	-0.818**	-0.768**	-0.803**	-0.766***	-0.735**	-0.804**	-0.438**	-0.564**	-0.291**	-0.593**	-0.699**	-0.329**	-0.525**	-0.113**	-0.190**	-0.069**	-0.279**	-0.366**	-0.043**	0.120**
Free cholesterol total lipids ratio large HDL	-0.377**	-0.368**	-0.360**	-0.399**	-0.390**	-0.376**	-0.359**	-0.438**	-0.437**	-0.399**	-0.426**	-0.464**	-0.382**	-0.447**	-0.472**	-0.470**	-0.458**	-0.468**	-0.499**	-0.435**	-0.472**	-0.683***	-0.680***	-0.489**	-0.459**	-0.440**	-0.463**	-0.698***	-0.534**	-0.528**	-0.570**	-0.456**	-0.431**	-0.482**	-0.699***	-0.116**	-0.205**	0.077**	-0.257**	-0.335**	-0.056**	-0.341**	0.248**	0.202**	0.282**	0.146**	0.072**	0.322**	0.167**
Triglycerides total lipids ratio large HDL	0.626**	0.608**	0.560**	0.684**	0.753**	0.585**	0.595**	0.673**	0.664**	0.597**	0.693**	0.763**	0.605**	0.661**	0.701**	0.706**	0.678**	0.730**	0.796**	0.652**	0.702**	0.774**	0.794**	0.746**	0.810**	0.827**	0.715**	0.778**	0.727**	0.749**	0.712**	0.744**	0.746**	0.682**	0.709**	0.446**	0.580**	0.246**	0.691**	0.741**	0.512**	0.390**	-0.021**	0.082**	-0.090**	0.213**	0.321**	-0.078**	-0.276**
Phospholipids total lipds ratio medium HDL	-0.481**	-0.441**	-0.420**	-0.381**	-0.253**	-0.433**	-0.458**	-0.467**	-0.425**	-0.391**	-0.437**	-0.446**	-0.404**	-0.423**	-0.364**	-0.354**	-0.332**	-0.318**	-0.285**	-0.329**	-0.372**	-0.355**	-0.331**	-0.291**	-0.211**	-0.124**	-0.264**	-0.392**	-0.154**	-0.140**	0.000**	-0.158**	-0.232**	-0.012**	-0.199**	0.080**	-0.067**	0.028**	-0.180**	-0.296**	0.065**	0.113**	0.037**	-0.010**	0.023**	-0.086**	-0.116**	0.002**	0.427**
Total cholesterol total lipids ratio medium HDL	0.104**	0.082**	0.077**	-0.016**	-0.167**	0.075**	0.103**	0.060**	0.026**	0.025**	0.021**	-0.005**	0.036**	0.027**	-0.056**	-0.068**	-0.079**	-0.119**	-0.192**	-0.065**	-0.045**	-0.119**	-0.151**	-0.166**	-0.276**	-0.373**	-0.171**	-0.082**	-0.304**	-0.332**	-0.454**	-0.313**	-0.247**	-0.417**	-0.247**	-0.357**	-0.299**	-0.184**	-0.250**	-0.179**	-0.358**	-0.376**	-0.018**	-0.043**	0.025**	-0.047**	-0.083**	0.039**	-0.273**
Cholesterol esters total lipids ratio medium HDL	-0.008**	-0.029**	-0.026**	-0.143**	-0.310**	-0.032**	-0.005**	-0.040**	-0.075**	-0.079**	-0.094**	-0.121**	-0.076**	-0.066**	-0.146**	-0.163**	-0.175**	-0.229**	-0.311**	-0.164**	-0.134**	-0.213**	-0.252**	-0.271**	-0.410**	-0.705***	-0.280**	-0.162**	-0.399**	-0.437**	-0.538**	-0.444**	-0.380**	-0.525**	-0.331**	-0.517**	-0.457**	-0.353**	-0.382**	-0.305**	-0.496**	-0.466**	-0.176**	-0.208**	-0.125**	-0.218**	-0.255**	-0.114**	-0.349**
Free cholesterol total lipids ratio medium HDL	0.567**	0.556**	0.517**	0.598**	0.624**	0.535**	0.554**	0.508**	0.495**	0.500**	0.556**	0.554**	0.545**	0.457**	0.414**	0.430**	0.429**	0.482**	0.497**	0.446**	0.414**	0.405**	0.427**	0.434**	0.543**	0.515**	0.447**	0.350**	0.307**	0.342**	0.200**	0.466**	0.514**	0.320**	0.277**	0.585**	0.609**	0.697**	0.549**	0.536**	0.558**	0.210**	0.696**	0.741**	0.687**	0.787**	0.788**	0.723**	0.154**
Triglycerides total lipids ratio medium HDL	0.608**	0.588**	0.563**	0.650**	0.664**	0.589**	0.575**	0.647**	0.642**	0.603**	0.666**	0.708**	0.605**	0.635**	0.661**	0.667**	0.658**	0.694**	0.740**	0.636**	0.656**	0.731**	0.744**	0.719**	0.739**	0.738**	0.694**	0.727**	0.747**	0.762**	0.741**	0.760**	0.762**	0.706**	0.726**	0.480**	0.601**	0.305**	0.637**	0.707**	0.438**	0.512**	0.066**	0.149**	0.014**	0.247**	0.333**	0.006**	-0.091**
Phospholipids total lipds ratio small HDL	0.356**	0.350**	0.352**	0.260**	0.105**	0.352**	0.363**	0.432**	0.412**	0.355**	0.337**	0.361**	0.314**	0.454**	0.439**	0.417**	0.388**	0.335**	0.290**	0.377**	0.453**	0.407**	0.368**	0.321**	0.127**	-0.050**	0.299**	0.489**	0.259**	0.181**	0.173**	-0.026**	-0.075**	0.084**	0.363**	-0.438**	-0.341**	-0.539**	-0.292**	-0.175**	-0.505**	0.016**	-0.527**	-0.537**	-0.541**	-0.505**	-0.464**	-0.585**	-0.501**
Total cholesterol total lipids ratio small HDL	-0.408**	-0.404**	-0.408**	-0.309**	-0.132**	-0.410**	-0.415**	-0.496**	-0.477**	-0.419**	-0.392**	-0.409**	-0.369**	-0.523**	-0.512**	-0.489**	-0.464**	-0.402**	-0.349**	-0.451**	-0.525**	-0.482**	-0.439**	-0.399**	-0.187**	0.006**	-0.379**	-0.559**	-0.356**	-0.275**	-0.268**	-0.054**	0.006**	-0.182**	-0.467**	0.341**	0.254**	0.463**	0.247**	0.128**	0.461**	-0.149**	0.468**	0.484**	0.495**	0.459**	0.419**	0.544**	0.403**
Cholesterol esters total lipids ratio small HDL	-0.334**	-0.336**	-0.345**	-0.233**	-0.055**	-0.343**	-0.348**	-0.425**	-0.409**	-0.354**	-0.315**	-0.329**	-0.300**	-0.459**	-0.449**	-0.425**	-0.401**	-0.335**	-0.276**	-0.390**	-0.462**	-0.412**	-0.368**	-0.332**	-0.115**	0.082**	-0.316**	-0.490**	-0.291**	-0.204**	-0.208**	0.031**	0.100**	-0.123**	-0.404**	0.397**	0.326**	0.514**	0.327**	0.222**	0.505**	-0.108**	0.497**	0.523**	0.524**	0.507**	0.474**	0.572**	0.395**
Free cholesterol total lipids ratio small HDL	-0.274**	-0.234**	-0.211**	-0.310**	-0.373**	-0.232**	-0.227**	-0.220**	-0.208**	-0.212**	-0.292**	-0.302**	-0.257**	-0.168**	-0.153**	-0.167**	-0.173**	-0.220**	-0.271**	-0.164**	-0.145**	-0.211**	-0.234**	-0.225**	-0.340**	-0.444**	-0.201**	-0.177**	-0.234**	-0.308**	-0.237**	-0.496**	-0.589**	-0.270**	-0.157**	-0.468**	-0.541**	-0.499**	-0.605**	-0.643**	-0.472**	-0.143**	-0.357**	-0.435**	-0.376**	-0.489**	-0.513**	-0.400**	-0.049**
Triglycerides total lipids ratio small HDL	0.468**	0.467**	0.471**	0.439**	0.315**	0.485**	0.455**	0.539**	0.543**	0.514**	0.496**	0.490**	0.479**	0.568**	0.591**	0.582**	0.596**	0.555**	0.512**	0.580**	0.583**	0.608**	0.588**	0.606**	0.489**	0.359**	0.604**	0.600**	0.683**	0.652**	0.647**	0.551**	0.480**	0.654**	0.722**	0.470**	0.476**	0.314**	0.292**	0.331**	0.233**	0.742**	0.200**	0.187**	0.124**	0.182**	0.202**	0.092**	0.316**
Mean diameter for VLDL particles	0.815*	0.929*	0.776*	0.881**	0.786**	0.903**	0.893*	1.006*	0.949*	0.760*	0.918**	0.927**	0.895**	0.859*	0.997*	0.953*	0.773*	0.769*	0.998*	0.734*	0.765*	0.924*	0.934*	0.724*	0.692*	0.820*	0.712*	0.771*	0.850*	0.833*	0.675*	0.588*	0.656**	0.616*	0.738*	0.532*	0.516*	0.295*	0.380**	0.480**	0.182**	0.713*	0.196*	0.135*	0.053*	0.025*	0.296**	-0.088*	0.444*
Mean diameter for LDL particles	-0.582*	-0.559*	-0.273*	-0.610**	-0.414**	-0.730**	-0.493*	-0.662*	-0.530*	-0.341*	-0.615**	-0.551**	-0.688**	-0.382*	-0.622*	-0.583*	-0.405*	-0.343*	-0.567*	-0.404*	-0.430*	-0.556*	-0.599*	-0.492*	-0.402*	-0.491*	-0.459*	-0.538*	-0.581*	-0.585*	-0.499*	-0.376*	-0.107**	-0.410*	-0.418*	-0.271*	-0.287*	-0.179*	0.177**	0.137**	0.183**	-0.387*	-0.261*	-0.253*	-0.234*	-0.227*	-0.086**	-0.075*	-0.241*
Mean diameter for HDL particles	-0.341*	-0.569*	-0.638*	-0.455**	-0.520**	-0.386**	-0.636*	-0.566*	-0.609*	-0.546*	-0.490**	-0.577**	-0.391**	-0.615*	-0.592*	-0.557*	-0.442*	-0.453*	-0.481*	-0.466*	-0.493*	-0.618*	-0.595*	-0.419*	-0.408*	-0.445*	-0.421*	-0.501*	-0.588*	-0.588*	-0.423*	-0.314*	-0.391**	-0.420*	-0.535*	-0.222*	-0.237*	-0.073*	-0.292**	-0.384**	-0.031**	-0.417*	-0.043*	-0.006*	0.061*	0.077*	0.210**	0.159*	-0.171*
Serum total cholesterol	0.497*	0.427*	0.764*	0.520**	0.480**	0.507**	0.804*	0.523*	0.477*	0.860*	0.459**	0.395**	0.519**	0.869*	0.355*	0.446*	0.838*	0.795*	0.527*	0.858*	0.795*	0.424*	0.415*	0.774*	0.648*	0.504*	0.729*	0.768*	0.455*	0.468*	0.648*	0.599*	0.523**	0.639*	0.718*	0.607*	0.623*	0.691*	0.475**	0.434**	0.591**	0.557*	0.629*	0.628*	0.769*	0.620*	0.889**	0.697*	0.591*
Total cholesterol VLDL	0.864**	0.859**	0.830**	0.946**	0.997**	0.846**	0.847**	0.861**	0.865**	0.855**	0.914**	0.937**	0.874**	0.838**	0.863**	0.881**	0.878**	0.934**	0.980**	0.874**	0.857**	0.906**	0.933**	0.932**	0.934***	0.980**	0.926**	0.862**	0.921**	0.958**	0.925**	0.958***	0.970**	0.940***	0.865**	0.821**	0.908**	0.700**	0.853**	0.878**	0.766**	0.689**	0.489**	0.591**	0.433**	0.687**	0.762**	0.440**	0.110**
Remnant cholesterol	0.816**	0.809**	0.785**	0.897**	0.938**	0.805**	0.798**	0.781**	0.784**	0.802**	0.848**	0.850**	0.833**	0.745**	0.740**	0.766**	0.776**	0.838**	0.880**	0.784**	0.730**	0.771**	0.806**	0.826**	0.939**	0.928**	0.831**	0.701**	0.808**	0.859**	0.801**	0.952**	0.948**	0.868**	0.735**	0.921**	0.972**	0.886**	0.864**	0.868**	0.830**	0.683**	0.736**	0.821**	0.697**	0.888**	0.930**	0.709**	0.305**
Total cholesterol LDL	0.354*	0.386*	0.170*	0.615**	0.540**	0.614**	0.165*	0.413*	0.437*	0.266*	0.563**	0.500**	0.618**	0.314*	0.291*	0.361*	0.243*	0.319*	0.399*	0.323*	0.232*	0.418*	0.399*	0.357*	0.359*	0.465*	0.360*	0.304*	0.471*	0.498*	0.364*	0.563*	0.584**	0.563*	0.469*	0.572*	0.609*	0.690*	0.491**	0.476**	0.561**	0.536*	0.636*	0.641*	0.517*	0.649*	0.905**	0.592*	0.557*
Total cholesterol HDL	-0.276*	-0.505*	-0.809*	-0.344**	-0.381**	-0.283**	-0.750*	-0.450*	-0.523*	-0.686*	-0.390**	-0.473**	-0.287**	-0.766*	-0.461*	-0.471*	-0.601*	-0.571*	-0.370*	-0.570*	-0.655*	-0.485*	-0.484*	-0.508*	-0.439*	-0.359*	-0.485*	-0.593*	-0.459*	-0.462*	-0.339*	-0.236*	-0.337**	-0.468*	-0.515*	-0.198*	-0.193*	-0.067*	-0.289**	-0.374**	-0.048**	-0.340*	0.021*	0.057*	-0.099*	0.140*	0.200**	-0.039*	-0.165*
Total cholesterol HDL2	-0.412**	-0.385**	-0.342**	-0.430**	-0.471**	-0.362**	-0.379**	-0.483**	-0.464**	-0.377**	-0.471**	-0.553**	-0.369**	-0.481**	-0.525**	-0.516**	-0.475**	-0.499**	-0.558**	-0.442**	-0.532**	-0.585**	-0.585**	-0.511**	-0.505**	-0.511**	-0.465**	-0.634**	-0.495**	-0.487**	-0.465**	-0.418**	-0.423**	-0.386**	-0.531**	-0.033**	-0.180**	0.184**	-0.367**	-0.446**	-0.136**	-0.143**	0.425**	0.336**	0.474**	0.214**	0.108**	0.462**	0.526**
Total cholesterol HDL3	-0.195**	-0.163**	-0.122**	-0.185**	-0.215**	-0.138**	-0.162**	-0.264**	-0.238**	-0.144**	-0.238**	-0.321**	-0.135**	-0.263**	-0.299**	-0.284**	-0.235**	-0.244**	-0.297**	-0.195**	-0.310**	-0.350**	-0.341**	-0.254**	-0.230**	-0.255**	-0.204**	-0.422**	-0.232**	-0.219**	-0.196**	-0.148**	-0.173**	-0.100**	-0.290**	0.243**	0.098**	0.439**	-0.143**	-0.235**	0.111**	0.102**	0.631**	0.561**	0.663**	0.455**	0.359**	0.652**	0.646**
Esterified cholesterol	0.244*	0.267*	-0.001*	0.590**	0.532**	0.584**	0.081*	0.267*	0.206*	0.065*	0.524**	0.454**	0.591**	0.095*	0.059*	0.115*	0.036*	0.122*	0.341*	0.124*	-0.031*	0.304*	0.239*	0.211*	0.263*	0.461*	0.170*	0.117*	0.419*	0.441*	0.373*	0.418*	0.509**	0.320*	0.217*	0.762*	0.776*	0.799*	0.424**	0.395**	0.527**	0.580*	0.918*	0.946*	0.490*	0.997*	0.869**	0.555*	0.688*
Free cholesterol	0.199*	0.139*	-0.072*	0.404**	0.403**	0.378**	0.004*	0.183*	0.100*	-0.021*	0.350**	0.298**	0.399**	-0.007*	-0.054*	0.039*	-0.040*	0.050*	0.277*	0.037*	-0.131*	0.266*	0.168*	0.153*	0.238*	0.460*	0.132*	0.000*	0.429*	0.465*	0.410*	0.559*	0.549**	0.449*	0.192*	0.799*	0.774*	0.856*	0.552**	0.491**	0.684**	0.580*	0.902*	0.933*	0.548*	1.004*	0.923**	0.630*	0.682*
Serum total triglycerides	0.740*	0.835*	1.049*	0.892**	0.783**	0.921**	1.076*	0.884*	0.846*	1.062*	0.905**	0.879**	0.918**	1.122*	0.866*	0.856*	1.060*	1.030*	0.854*	1.023*	1.009*	0.840*	0.802*	0.936*	0.870*	0.786*	0.927*	0.964*	0.801*	0.804*	0.886*	0.866*	0.737**	0.909*	0.936*	0.727*	0.727*	0.625*	0.441**	0.488**	0.375**	0.785*	0.513*	0.470*	0.682*	0.380*	0.544**	0.559*	0.670*
Triglycerides VLDL	0.941**	0.965***	0.939**	0.943**	0.864**	0.943**	0.942**	0.982***	0.984***	0.974***	0.969***	0.966***	0.963***	0.981**	0.996***	0.996***	0.995***	0.986***	0.965***	0.990***	0.995***	0.995***	0.988***	0.988***	0.890**	0.722**	0.988***	0.992***	0.960***	0.954**	0.933**	0.850**	0.777**	0.924**	0.988***	0.557**	0.644**	0.427**	0.512**	0.583**	0.373**	0.777**	0.317**	0.358**	0.250**	0.414**	0.475**	0.210**	0.111**
Triglycerides LDL	0.040**	0.070**	0.123**	0.027**	-0.110**	0.120**	0.067**	0.025**	0.044**	0.131**	0.008**	-0.092**	0.111**	0.039**	0.010**	0.020**	0.075**	0.029**	-0.049**	0.100**	-0.004**	-0.036**	-0.046**	0.052**	-0.016**	-0.125**	0.108**	-0.104**	0.142**	0.123**	0.139**	0.074**	-0.002**	0.226**	0.145**	0.442**	0.248**	0.552**	-0.146**	-0.207**	0.071**	0.608**	0.707**	0.597**	0.700**	0.440**	0.341**	0.640**	0.977***
Triglycerides HDL	0.458**	0.475**	0.494**	0.492**	0.447**	0.507**	0.460**	0.453**	0.479**	0.524**	0.472**	0.427**	0.519**	0.459**	0.460**	0.477**	0.523**	0.530**	0.507**	0.538**	0.443**	0.487**	0.500**	0.573**	0.589**	0.532**	0.604**	0.405**	0.656**	0.681**	0.691**	0.734**	0.679**	0.766**	0.589**	0.877**	0.821**	0.836**	0.532**	0.504**	0.613**	0.828**	0.765**	0.755**	0.711**	0.728**	0.715**	0.675**	0.723**
Diacylglycerol	0.414**	0.452**	0.488**	0.434**	0.397**	0.480**	0.453**	0.426**	0.450**	0.493**	0.421**	0.373**	0.480**	0.441**	0.460**	0.465**	0.495**	0.485**	0.465**	0.507**	0.452**	0.443**	0.447**	0.496**	0.485**	0.412**	0.531**	0.392**	0.527**	0.520**	0.587**	0.443**	0.343**	0.608**	0.502**	0.560**	0.515**	0.459**	0.333**	0.259**	0.496**	0.592**	0.409**	0.434**	0.360**	0.446**	0.463**	0.351**	0.403**
Ratio diacylglycerol triglycerides	0.289**	0.327**	0.375**	0.304**	0.302**	0.373**	0.336**	0.288**	0.305**	0.373**	0.286**	0.232**	0.367**	0.296**	0.312**	0.320**	0.351**	0.350**	0.357**	0.364**	0.303**	0.292**	0.302**	0.357**	0.387**	0.357**	0.409**	0.233**	0.385**	0.380**	0.467**	0.297**	0.185**	0.493**	0.368**	0.488**	0.410**	0.367**	0.244**	0.138**	0.469**	0.492**	0.345**	0.364**	0.291**	0.375**	0.397**	0.278**	0.403**
Total phosphoglycerides	0.215**	0.253**	0.290**	0.204**	0.057**	0.297**	0.257**	0.188**	0.202**	0.279**	0.164**	0.066**	0.267**	0.190**	0.131**	0.146**	0.191**	0.164**	0.085**	0.218**	0.123**	0.061**	0.058**	0.142**	0.086**	-0.051**	0.204**	-0.005**	0.142**	0.119**	0.103**	0.077**	0.007**	0.197**	0.154**	0.422**	0.248**	0.552**	-0.107**	-0.163**	0.077**	0.495**	0.737**	0.639**	0.731**	0.506**	0.411**	0.687**	0.830**
Ratio triglycerides phosphoglycerides	0.983**	0.964**	0.948**	0.989**	0.985**	0.933**	0.955**	0.990**	0.996**	0.964**	0.852***	0.870***	0.968**	0.988**	0.891***	0.888***	0.877***	0.875***	0.869***	0.870***	0.892***	0.893***	0.887***	0.871***	0.818***	0.707***	0.866***	0.899***	0.820***	0.767***	0.743***	0.515***	0.374***	0.706***	0.861***	0.851**	0.155***	0.677**	-0.016***	0.038***	0.974**	0.802**	0.393**	0.531**	0.323**	0.698**	0.813**	0.333**	-0.142**
Phosphatidylcholine other cholines	0.153**	0.183**	0.219**	0.157**	0.061**	0.216**	0.181**	0.092**	0.109**	0.203**	0.109**	0.012**	0.209**	0.084**	0.027**	0.048**	0.101**	0.094**	0.033**	0.133**	0.015**	-0.020**	-0.010**	0.080**	0.090**	0.016**	0.132**	-0.103**	0.104**	0.118**	0.108**	0.151**	0.102**	0.217**	0.060**	0.534**	0.383**	0.701**	0.055**	-0.016**	0.269**	0.432**	0.838**	0.774**	0.847**	0.665**	0.572**	0.824**	0.797**
Total cholines	0.166**	0.197**	0.231**	0.169**	0.056**	0.233**	0.197**	0.112**	0.128**	0.214**	0.122**	0.026**	0.218**	0.105**	0.044**	0.063**	0.111**	0.103**	0.039**	0.141**	0.033**	-0.010**	-0.001**	0.083**	0.083**	0.005**	0.135**	-0.087**	0.102**	0.113**	0.097**	0.150**	0.108**	0.202**	0.067**	0.522**	0.376**	0.682**	0.059**	-0.002**	0.245**	0.426**	0.828**	0.762**	0.841**	0.651**	0.557**	0.822**	0.794**
Apolipoprotein A-I	0.145*	-0.075*	-0.313*	-0.076**	-0.132**	-0.023**	-0.268*	-0.049*	-0.083*	-0.145*	-0.127**	-0.216**	-0.022**	-0.180*	-0.060*	-0.063*	-0.027*	-0.047*	0.027*	-0.028*	-0.119*	-0.096*	-0.096*	0.042*	0.008*	0.051*	0.005*	-0.052*	-0.116*	-0.115*	-0.009*	0.090*	-0.089**	-0.081*	-0.155*	0.254*	0.256*	0.338*	-0.088**	-0.166**	0.137**	0.058*	0.375*	0.391*	0.300*	0.436*	0.428**	0.316*	0.228*
Apolipoprotein B	0.612*	0.648*	0.663*	0.924**	0.877**	0.893**	0.649*	0.654*	0.704*	0.738*	0.895**	0.869**	0.905**	0.812*	0.609*	0.666*	0.791*	0.752*	0.684*	0.778*	0.723*	0.711*	0.663*	0.792*	0.720*	0.682*	0.769*	0.793*	0.689*	0.701*	0.709*	0.850*	0.886**	0.927*	0.873*	0.779*	0.795*	0.810*	0.708**	0.728**	0.679**	0.745*	0.678*	0.643*	0.846*	0.576*	0.870**	0.805*	0.721*
Ratio apolipoprotein B apolipoprotein A-I	0.897**	0.881**	0.852**	0.941**	0.935**	0.877**	0.872**	0.913**	0.905**	0.882**	0.938**	0.962**	0.890**	0.892**	0.901**	0.912**	0.905**	0.941**	0.977**	0.893**	0.897**	0.939**	0.954**	0.942**	0.974**	0.909**	0.931**	0.916**	0.927**	0.943**	0.878**	0.929**	0.913**	0.892**	0.916**	0.705**	0.803**	0.579**	0.746**	0.805**	0.600**	0.713**	0.389**	0.467**	0.330**	0.551**	0.623**	0.323**	0.083**
Total fatty-acids	0.639**	0.665**	0.694**	0.654**	0.536**	0.700**	0.661**	0.608**	0.624**	0.696**	0.617**	0.531**	0.693**	0.599**	0.563**	0.581**	0.626**	0.618**	0.557**	0.654**	0.550**	0.517**	0.523**	0.604**	0.567**	0.405**	0.652**	0.437**	0.616**	0.617**	0.598**	0.588**	0.505**	0.689**	0.586**	0.756**	0.662**	0.810**	0.301**	0.276**	0.411**	0.813**	0.874**	0.836**	0.849**	0.767**	0.724**	0.801**	0.797**
Estimated description fatty-acids chain length not actual carbon number	-0.257*	-0.516*	-0.422*	0.343***	0.316***	0.355***	-0.450*	-0.451*	-0.611*	-0.518*	0.343***	0.342***	0.342***	-0.609*	-0.670*	-0.645*	-0.505*	-0.513*	-0.512*	-0.534*	-0.587*	-0.529*	-0.580*	-0.515*	-0.402*	-0.394*	-0.515*	-0.621*	-0.416*	-0.383*	-0.376*	-0.211*	-0.055***	-0.226*	-0.390*	-0.157*	-0.126*	-0.009*	-0.266***	-0.250***	-0.280***	-0.311*	-0.015*	0.050*	-0.002*	0.174*	-0.263***	0.119*	-0.211*
Estimated degree unsaturation fatty-acids	-0.406**	-0.443**	-0.452**	-0.399**	-0.275**	-0.453**	-0.447**	-0.492**	-0.506**	-0.476**	-0.402**	-0.384**	-0.416**	-0.541**	-0.560**	-0.542**	-0.536**	-0.458**	-0.377**	-0.538**	-0.571**	-0.457**	-0.416**	-0.423**	-0.183**	0.053**	-0.441**	-0.498**	-0.389**	-0.288**	-0.323**	-0.044**	0.071**	-0.270**	-0.491**	0.196**	0.219**	0.273**	0.359**	0.307**	0.399**	-0.367**	0.163**	0.216**	0.194**	0.249**	0.245**	0.254**	-0.033**
22:6 docosahexaenoic acid fatty-acids	0.536*	0.420*	0.282*	-0.041**	-0.142**	0.007**	0.355*	0.411*	0.316*	0.294*	-0.053**	-0.112**	0.008**	0.307*	0.279*	0.264*	0.268*	0.208*	0.320*	0.229*	0.165*	0.300*	0.250*	0.198*	0.247*	0.322*	0.228*	0.178*	0.276*	0.286*	0.247*	0.325*	0.131**	0.238*	0.182*	0.393*	0.382*	0.253*	0.165**	0.115**	0.294**	0.287*	0.316*	0.326*	0.137*	0.358*	0.407**	0.142*	0.234*
18:2 linoleic acid fatty-acids	0.366*	0.393*	0.250*	0.449**	0.347**	0.498**	0.326*	0.518*	0.436*	0.339*	0.430**	0.353**	0.490**	0.365*	0.380*	0.369*	0.313*	0.396*	0.610*	0.397*	0.275*	0.568*	0.517*	0.516*	0.533*	0.660*	0.509*	0.402*	0.663*	0.683*	0.613*	0.682*	0.422**	0.622*	0.518*	0.775*	0.786*	0.773*	0.358**	0.323**	0.472**	0.698*	0.797*	0.799*	0.562*	0.811*	0.779**	0.527*	0.652*
Conjugated linoleic acid fatty-acids	0.739**	0.720**	0.775**	0.671**	0.373**	0.759**	0.728**	0.694**	0.701**	0.755**	0.695**	0.617**	0.761**	0.677**	0.641**	0.644**	0.683**	0.641**	0.565**	0.714**	0.625**	0.643**	0.620**	0.691**	0.548**	0.338**	0.709**	0.613**	0.720**	0.719**	0.633**	0.688**	0.633**	0.712**	0.719**	0.703**	0.681**	0.801**	0.301**	0.340**	0.360**	0.890**	0.895**	0.853**	0.931**	0.778**	0.714**	0.874**	0.691**
Omega-3 fatty-acids	0.639*	0.594*	0.469*	0.275**	0.138**	0.327**	0.472*	0.587*	0.523*	0.495*	0.252**	0.177**	0.319**	0.514*	0.525*	0.477*	0.471*	0.428*	0.491*	0.427*	0.381*	0.522*	0.446*	0.395*	0.402*	0.488*	0.390*	0.417*	0.455*	0.462*	0.402*	0.436*	0.215**	0.385*	0.371*	0.486*	0.484*	0.335*	0.123**	0.109**	0.211**	0.448*	0.381*	0.374*	0.173*	0.383*	0.503**	0.141*	0.366*
Omega-6 fatty-acids	0.442**	0.460**	0.485**	0.442**	0.332**	0.487**	0.461**	0.382**	0.390**	0.464**	0.408**	0.326**	0.479**	0.355**	0.300**	0.323**	0.365**	0.371**	0.321**	0.394**	0.288**	0.267**	0.279**	0.355**	0.364**	0.260**	0.397**	0.185**	0.356**	0.382**	0.337**	0.443**	0.418**	0.448**	0.308**	0.704**	0.635**	0.856**	0.358**	0.319**	0.484**	0.561**	0.941**	0.920**	0.951**	0.862**	0.801**	0.934**	0.694**
Polyunsaturated fatty-acids	0.443**	0.460**	0.485**	0.441**	0.324**	0.489**	0.461**	0.380**	0.389**	0.465**	0.408**	0.322**	0.480**	0.351**	0.294**	0.318**	0.362**	0.369**	0.316**	0.390**	0.281**	0.262**	0.274**	0.353**	0.363**	0.257**	0.395**	0.176**	0.352**	0.376**	0.328**	0.435**	0.408**	0.444**	0.303**	0.708**	0.631**	0.862**	0.341**	0.303**	0.467**	0.572**	0.955**	0.926**	0.962**	0.861**	0.797**	0.942**	0.724**
Monounsaturated fatty-acids 16:1 18:1	0.818*	0.838*	0.573*	0.770**	0.732**	0.772**	0.763*	0.958*	0.814*	0.647*	0.735**	0.686**	0.782**	0.737*	0.941*	0.963*	0.807*	0.693*	0.996*	0.654*	0.751*	1.045*	1.000*	0.849*	0.782*	0.982*	0.796*	0.869*	0.982*	0.971*	0.825*	0.809*	0.588**	0.782*	0.833*	0.857*	0.789*	0.609*	0.301**	0.279**	0.374**	0.943*	0.635*	0.578*	0.317*	0.476*	0.547**	0.134*	0.804*
Saturated fatty-acids	0.602**	0.631**	0.664**	0.601**	0.439**	0.671**	0.630**	0.582**	0.600**	0.669**	0.570**	0.477**	0.654**	0.581**	0.524**	0.537**	0.587**	0.562**	0.478**	0.625**	0.510**	0.448**	0.448**	0.533**	0.463**	0.269**	0.587**	0.372**	0.531**	0.515**	0.487**	0.482**	0.404**	0.582**	0.511**	0.654**	0.563**	0.733**	0.203**	0.196**	0.302**	0.733**	0.849**	0.797**	0.833**	0.721**	0.661**	0.793**	0.754**
Ratio 22:6 docosahexaenoic acid total fatty-acids	-0.372**	-0.385**	-0.366**	-0.409**	-0.461**	-0.379**	-0.384**	-0.415**	-0.419**	-0.386**	-0.400**	-0.418**	-0.374**	-0.429**	-0.441**	-0.437**	-0.420**	-0.409**	-0.419**	-0.410**	-0.453**	-0.403**	-0.396**	-0.369**	-0.309**	-0.235**	-0.364**	-0.433**	-0.309**	-0.276**	-0.280**	-0.170**	-0.129**	-0.229**	-0.354**	0.075**	0.027**	0.134**	0.022**	-0.015**	0.097**	-0.108**	0.186**	0.152**	0.201**	0.100**	0.051**	0.220**	0.261**
Ratio 18:2 linoleic acid total fatty-acids	-0.178**	-0.196**	-0.204**	-0.220**	-0.190**	-0.215**	-0.187**	-0.237**	-0.249**	-0.247**	-0.199**	-0.194**	-0.217**	-0.265**	-0.289**	-0.280**	-0.292**	-0.271**	-0.250**	-0.291**	-0.284**	-0.264**	-0.257**	-0.268**	-0.213**	-0.147**	-0.284**	-0.262**	-0.274**	-0.224**	-0.267**	-0.090**	-0.015**	-0.234**	-0.305**	-0.028**	0.040**	0.112**	0.155**	0.138**	0.165**	-0.307**	0.142**	0.181**	0.196**	0.218**	0.208**	0.237**	-0.186**
Ratio conjugated linoleic acid total fatty-acids	0.823**	0.789**	0.849**	0.715**	0.332**	0.832**	0.804**	0.791**	0.790**	0.827**	0.767**	0.697**	0.827**	0.776**	0.739**	0.732**	0.759**	0.693**	0.604**	0.790**	0.725**	0.736**	0.693**	0.751**	0.529**	0.261**	0.762**	0.741**	0.763**	0.733**	0.625**	0.624**	0.550**	0.685**	0.812**	0.526**	0.512**	0.622**	0.102**	0.189**	0.096**	0.915**	0.770**	0.694**	0.809**	0.595**	0.526**	0.718**	0.612**
Ratio omega-3 fatty-acids total fatty-acids	-0.091**	-0.114**	-0.107**	-0.137**	-0.239**	-0.094**	-0.110**	-0.157**	-0.166**	-0.125**	-0.133**	-0.168**	-0.102**	-0.193**	-0.253**	-0.242**	-0.216**	-0.196**	-0.222**	-0.214**	-0.261**	-0.237**	-0.228**	-0.197**	-0.153**	-0.144**	-0.193**	-0.277**	-0.215**	-0.200**	-0.256**	-0.141**	-0.117**	-0.179**	-0.243**	0.062**	-0.004**	0.161**	-0.099**	-0.083**	-0.089**	-0.040**	0.279**	0.211**	0.280**	0.141**	0.086**	0.270**	0.281**
Ratio omega-6 fatty-acids total fatty-acids	-0.411**	-0.434**	-0.443**	-0.438**	-0.394**	-0.450**	-0.426**	-0.497**	-0.516**	-0.499**	-0.438**	-0.437**	-0.449**	-0.546**	-0.698***	-0.693***	-0.580**	-0.537**	-0.499**	-0.573**	-0.702***	-0.554**	-0.534**	-0.537**	-0.409**	-0.257**	-0.552**	-0.695***	-0.538**	-0.459**	-0.510**	-0.225**	-0.097**	-0.456**	-0.600**	-0.017**	0.036**	0.194**	0.209**	0.170**	0.246**	-0.510**	0.233**	0.277**	0.321**	0.302**	0.265**	0.386**	-0.131**
Ratio polyunsaturated fatty-acids total fatty-acids	-0.443**	-0.470**	-0.480**	-0.478**	-0.452**	-0.483**	-0.462**	-0.547**	-0.568**	-0.541**	-0.479**	-0.485**	-0.483**	-0.700***	-0.666**	-0.646**	-0.647**	-0.596**	-0.561**	-0.695***	-0.669**	-0.701***	-0.603**	-0.599**	-0.448**	-0.286**	-0.613**	-0.653**	-0.608**	-0.524**	-0.591**	-0.263**	-0.122**	-0.516**	-0.692***	0.008**	0.046**	0.246**	0.202**	0.168**	0.237**	-0.543**	0.313**	0.340**	0.399**	0.351**	0.302**	0.464**	-0.068**
Ratio monounsaturated fatty-acids total fatty-acids	0.470**	0.485**	0.486**	0.536**	0.607**	0.487**	0.475**	0.516**	0.531**	0.523**	0.515**	0.527**	0.509**	0.541**	0.624**	0.621**	0.616**	0.616**	0.635**	0.593**	0.626**	0.646**	0.644**	0.640**	0.604**	0.541**	0.649**	0.649**	0.680**	0.654**	0.712**	0.498**	0.396**	0.661**	0.705**	0.334**	0.300**	0.128**	0.151**	0.138**	0.152**	0.639**	-0.048**	-0.027**	-0.127**	-0.017**	0.053**	-0.194**	0.203**
Ratio saturated fatty-acids total fatty-acids	-0.278**	-0.271**	-0.265**	-0.348**	-0.493**	-0.268**	-0.262**	-0.228**	-0.226**	-0.257**	-0.307**	-0.308**	-0.304**	-0.198**	-0.262**	-0.281**	-0.277**	-0.334**	-0.403**	-0.246**	-0.260**	-0.346**	-0.370**	-0.376**	-0.495**	-0.564**	-0.378**	-0.313**	-0.434**	-0.493**	-0.513**	-0.527**	-0.508**	-0.524**	-0.393**	-0.589**	-0.553**	-0.526**	-0.448**	-0.380**	-0.510**	-0.495**	-0.319**	-0.376**	-0.290**	-0.388**	-0.440**	-0.241**	-0.348**
Glucose glycolysis	-0.111*	-0.163*	-0.125*	0.330**	0.349**	0.292**	-0.047*	-0.044*	-0.117*	-0.181*	0.288**	0.290**	0.285**	-0.095*	-0.098*	-0.127*	-0.153*	-0.166*	-0.050*	-0.137*	-0.099*	-0.100*	-0.151*	-0.175*	-0.236*	-0.133*	-0.201*	-0.116*	-0.087*	-0.084*	-0.190*	-0.229*	-0.111**	-0.156*	-0.075*	-0.072*	-0.086*	-0.118*	-0.243**	-0.260**	-0.183**	-0.071*	-0.080*	-0.076*	-0.160*	-0.069*	-0.002**	-0.102*	-0.044*
Lactate glycolysis	0.277**	0.272**	0.241**	0.325**	0.456**	0.262**	0.267**	0.309**	0.305**	0.256**	0.311**	0.359**	0.254**	0.289**	0.335**	0.340**	0.312**	0.345**	0.392**	0.289**	0.343**	0.358**	0.362**	0.333**	0.360**	0.365**	0.324**	0.370**	0.196**	0.133**	0.123**	-0.006**	-0.040**	0.073**	0.252**	-0.205**	-0.186**	-0.365**	-0.089**	-0.106**	-0.079**	-0.029**	-0.460**	-0.428**	-0.533**	-0.362**	-0.265**	-0.550**	-0.235**
Pyruvate glycolysis	0.182***	0.185***	0.182***	0.193***	0.196***	0.186***	0.183***	0.182***	0.182***	0.185***	0.184***	0.182***	0.186***	0.180***	0.171***	0.172***	0.175***	0.179***	0.174***	0.180***	0.168***	0.152***	0.153***	0.158***	0.170***	0.158***	0.163***	0.139***	0.133***	0.118***	0.117***	0.072***	0.039***	0.124***	0.134***	0.072***	0.039***	0.025***	-0.009***	-0.010***	-0.005***	0.133***	0.049***	0.033***	0.018***	0.023***	0.033***	0.001***	0.109***
Citrate glycolysis	-0.416*	-0.497*	-0.468*	-0.309**	-0.290**	-0.314**	-0.465*	-0.345*	-0.414*	-0.424*	-0.311**	-0.304**	-0.300**	-0.408*	-0.383*	-0.420*	-0.431*	-0.390*	-0.368*	-0.378*	-0.370*	-0.288*	-0.414*	-0.432*	-0.441*	-0.409*	-0.440*	-0.438*	-0.377*	-0.384*	-0.450*	-0.422*	-0.013**	-0.347*	-0.389*	-0.427*	-0.452*	-0.468*	0.201**	0.115**	0.388**	-0.396*	-0.495*	-0.484*	-0.467*	-0.465*	0.172**	-0.454*	-0.394*
Alanine amino-acids	0.086*	0.036*	0.139*	-0.063**	-0.044**	-0.061**	0.169*	0.131*	0.089*	0.062*	-0.077**	-0.070**	-0.079**	0.164*	0.126*	0.123*	0.153*	0.066*	0.151*	0.068*	0.155*	0.259*	0.168*	0.121*	0.075*	0.107*	0.105*	0.176*	0.145*	0.137*	0.106*	0.045*	-0.111**	0.073*	0.249*	0.043*	0.020*	-0.113*	-0.024**	-0.058**	0.066**	0.161*	-0.108*	-0.144*	-0.135*	-0.199*	0.084**	-0.164*	0.083*
Glutamine amino-acids	-0.203*	-0.311*	-0.225*	0.198**	0.276**	0.153**	-0.319*	-0.324*	-0.344*	-0.311*	0.179**	0.200**	0.149**	-0.343*	-0.275*	-0.222*	-0.200*	-0.381*	-0.334*	-0.307*	-0.134*	-0.190*	-0.205*	-0.165*	-0.365*	-0.312*	-0.238*	-0.049*	-0.284*	-0.319*	-0.384*	-0.446*	0.359**	-0.377*	-0.193*	-0.181*	-0.216*	-0.163*	0.502**	0.486**	0.524**	-0.207*	-0.129*	-0.133*	-0.085*	-0.158*	0.474**	-0.110*	-0.167*
Histidine amino-acids	-0.094**	-0.080**	-0.083**	-0.121**	-0.116**	-0.093**	-0.073**	-0.096**	-0.108**	-0.134**	-0.116**	-0.093**	-0.126**	-0.086**	-0.109**	-0.107**	-0.132**	-0.124**	-0.127**	-0.138**	-0.106**	-0.113**	-0.113**	-0.135**	-0.133**	-0.071**	-0.150**	-0.091**	-0.159**	-0.161**	-0.179**	-0.162**	-0.141**	-0.181**	-0.134**	-0.184**	-0.133**	-0.201**	-0.074**	-0.057**	-0.084**	-0.235**	-0.182**	-0.164**	-0.190**	-0.128**	-0.116**	-0.147**	-0.275**
Isoleucine amino-acids	0.569*	0.515*	0.577*	0.137**	0.232**	0.081**	0.719*	0.497*	0.435*	0.396*	0.109**	0.118**	0.084**	0.552*	0.488*	0.501*	0.521*	0.356*	0.511*	0.369*	0.509*	0.553*	0.492*	0.444*	0.303*	0.359*	0.419*	0.567*	0.420*	0.385*	0.336*	0.182*	0.088**	0.314*	0.515*	0.301*	0.241*	0.105*	0.027**	0.027**	0.053**	0.440*	0.013*	-0.054*	0.021*	-0.163*	0.097**	-0.075*	0.317*
Leucine amino-acids	0.539*	0.496*	0.530*	0.200**	0.238**	0.124**	0.629*	0.461*	0.384*	0.379*	0.147**	0.164**	0.106**	0.514*	0.439*	0.491*	0.541*	0.341*	0.440*	0.314*	0.532*	0.550*	0.437*	0.404*	0.190*	0.252*	0.338*	0.591*	0.290*	0.241*	0.172*	0.046*	-0.228**	0.142*	0.422*	0.150*	0.087*	0.013*	-0.354**	-0.344**	-0.272**	0.346*	-0.118*	-0.200*	-0.066*	-0.329*	-0.128**	-0.149*	0.244*
Valine amino-acids	0.181*	0.084*	0.238*	-0.048**	-0.031**	-0.075**	0.288*	0.009*	0.005*	0.064*	-0.088**	-0.097**	-0.088**	0.140*	-0.030*	-0.002*	0.097*	0.016*	0.011*	-0.001*	0.085*	0.136*	-0.014*	-0.002*	-0.113*	-0.100*	-0.043*	0.129*	-0.069*	-0.095*	-0.104*	-0.174*	-0.256**	-0.125*	0.070*	-0.145*	-0.168*	-0.183*	-0.340**	-0.336**	-0.298**	-0.033*	-0.225*	-0.255*	-0.107*	-0.289*	-0.155**	-0.099*	-0.073*
Phenylalanine amino-acids	0.242*	0.271*	0.209*	-0.218**	-0.189**	-0.212**	0.274*	0.278*	0.212*	0.041*	-0.216**	-0.221**	-0.220**	0.158*	0.233*	0.275*	0.146*	0.136*	0.388*	0.079*	0.169*	0.393*	0.271*	0.108*	0.086*	0.128*	0.086*	0.236*	0.214*	0.167*	0.091*	-0.061*	-0.287**	-0.042*	0.190*	0.060*	0.023*	-0.140*	-0.192**	-0.206**	-0.139**	0.278*	-0.229*	-0.303*	-0.456*	-0.416*	-0.075**	-0.511*	0.184*
Tyrosine amino-acids	0.295*	0.224*	0.301*	-0.041**	0.023**	-0.090**	0.260*	0.190*	0.249*	0.187*	-0.070**	-0.042**	-0.100**	0.290*	0.158*	0.134*	0.128*	0.129*	0.173*	0.165*	0.172*	0.201*	0.095*	0.037*	-0.005*	0.045*	0.009*	0.147*	0.069*	0.057*	0.004*	-0.030*	-0.150**	-0.023*	0.111*	0.014*	-0.029*	-0.033*	-0.113**	-0.096**	-0.138**	0.091*	-0.032*	-0.055*	-0.038*	-0.091*	-0.156**	-0.070*	0.071*
Acetate	-0.301*	-0.366*	-0.293*	-0.002***	0.023***	-0.014***	-0.337*	-0.311*	-0.318*	-0.383*	-0.004***	0.004***	-0.011***	-0.289*	-0.392*	-0.313*	-0.318*	-0.293*	-0.207*	-0.303*	-0.244*	-0.344*	-0.305*	-0.289*	-0.348*	-0.365*	-0.258*	-0.211*	-0.306*	-0.341*	-0.328*	-0.346*	-0.628**	-0.288*	-0.254*	-0.143*	-0.188*	-0.271*	0.090***	0.078***	0.098***	-0.194*	-0.310*	-0.318*	-0.335*	-0.341*	-0.649**	-0.257*	-0.172*
Acetoacetate	0.525*	0.399*	0.364*	-0.044**	0.071**	-0.055**	0.386*	0.526*	0.360*	0.449*	-0.058**	-0.062**	-0.045**	0.359*	0.435*	0.515*	0.488*	0.370*	0.285*	0.482*	0.593*	0.319*	0.358*	0.409*	0.256*	0.239*	0.394*	0.518*	0.323*	0.298*	0.306*	0.177*	-0.053**	0.353*	0.394*	0.358*	0.340*	0.270*	0.077**	0.026**	0.122**	0.424*	0.352*	0.335*	0.268*	0.299*	-0.094**	0.193*	0.447*
3-hydroxybutyrate	0.096**	0.091**	0.100**	0.134**	0.253**	0.081**	0.085**	0.050**	0.055**	0.089**	0.117**	0.127**	0.112**	0.033**	0.058**	0.066**	0.076**	0.112**	0.148**	0.089**	0.049**	0.087**	0.107**	0.112**	0.203**	0.220**	0.102**	0.057**	0.137**	0.180**	0.239**	0.262**	0.263**	0.223**	0.028**	0.181**	0.206**	0.154**	0.249**	0.241**	0.199**	0.053**	0.076**	0.129**	0.110**	0.137**	0.161**	0.098**	-0.020**
Creatinine	0.044**	0.064**	0.053**	0.143**	0.276**	0.048**	0.048**	0.036**	0.058**	0.061**	0.102**	0.119**	0.081**	0.046**	0.088**	0.099**	0.102**	0.140**	0.190**	0.100**	0.083**	0.122**	0.149**	0.152**	0.231**	0.288**	0.144**	0.098**	0.185**	0.219**	0.259**	0.269**	0.255**	0.251**	0.115**	0.235**	0.267**	0.170**	0.309**	0.273**	0.337**	0.121**	0.063**	0.111**	0.038**	0.154**	0.194**	0.054**	0.038**
Albumin	0.103*	-0.072*	-0.047*	0.281**	0.447**	0.206**	0.039*	0.090*	0.067*	-0.063*	0.277**	0.342**	0.226**	-0.026*	-0.062*	-0.157*	-0.231*	-0.062*	0.009*	-0.096*	-0.181*	-0.097*	-0.121*	-0.243*	-0.140*	-0.055*	-0.185*	-0.185*	-0.065*	-0.054*	-0.110*	-0.128*	0.371**	-0.140*	-0.124*	-0.044*	-0.017*	-0.025*	0.366**	0.404**	0.195**	-0.058*	-0.051*	-0.023*	-0.281*	0.069*	0.215**	-0.133*	-0.078*
Glycoprotein acetyls mainly a1-acid glycoprotein	0.848*	0.796*	0.632*	0.387**	0.515**	0.297**	0.740*	0.931*	0.729*	0.536*	0.389**	0.436**	0.332**	0.578*	0.820*	0.758*	0.593*	0.552*	0.897*	0.492*	0.589*	0.758*	0.755*	0.570*	0.528*	0.668*	0.558*	0.631*	0.751*	0.750*	0.567*	0.411*	0.552**	0.432*	0.633*	0.477*	0.466*	0.231*	0.559**	0.578**	0.432**	0.668*	0.169*	0.108*	-0.138*	0.006*	0.335**	-0.237*	0.455*
	Table S3: Genetic correlation coefficients for the pairwise comparison in the children sample between the metabolomics measures below the diagonal and their respective p-values above the diagonal
	*: LD score regression of external data
	**: REML in children data
	***: Correlation of SNPs effects
[truncated: 181 more columns]

## Sheet: Table_S4
	Concentration chylomicrons extremely-large VLDL particles	Total lipids chylomicrons extremely-large VLDL	Phospholipids chylomicrons extremely-large VLDL	Total cholesterol chylomicrons extremely-large VLDL	Cholesterol esters chylomicrons extremely-large VLDL	Free cholesterol chylomicrons extremely-large VLDL	Triglycerides chylomicrons extremely-large VLDL	Concentration very-large VLDL particles	Total lipids very-large VLDL	Phospholipids very-large VLDL	Total cholesterol very-large VLDL	Cholesterol esters very-large VLDL	Free cholesterol very-large VLDL	Triglycerides very-large VLDL	Concentration large VLDL particles	Total lipids large VLDL	Phospholipids large VLDL	Total cholesterol large VLDL	Cholesterol esters large VLDL	Free cholesterol large VLDL	Triglycerides large VLDL	Concentration medium VLDL particles	Total lipids medium VLDL	Phospholipids medium VLDL	Total cholesterol medium VLDL	Cholesterol esters medium VLDL	Free cholesterol medium VLDL	Triglycerides medium VLDL	Concentration small VLDL particles	Total lipids small VLDL	Phospholipids small VLDL	Total cholesterol small VLDL	Cholesterol esters small VLDL	Free cholesterol small VLDL	Triglycerides small VLDL	Concentration very-small VLDL particles	Total lipids very-small VLDL	Phospholipids very-small VLDL	Total cholesterol very-small VLDL	Cholesterol esters very-small VLDL	Free cholesterol very-small VLDL	Triglycerides very-small VLDL	Concentration IDL particles	Total lipids IDL	Phospholipids IDL	Total cholesterol IDL	Cholesterol esters IDL	Free cholesterol IDL	Triglycerides IDL
Concentration chylomicrons extremely-large VLDL particles	NA	-3.92e+02*	-8.96e+01*	-1.17e+00**	-1.25e+00**	-1.28e+00**	-7.73e+01*	-1.99e+02*	-2.52e+02*	-8.41e+01*	-1.24e+00**	-1.54e+00**	-1.99e+00**	-1.25e+02*	-1.84e+02*	-2.13e+02*	-7.86e+01*	-5.26e+01*	-1.67e+02*	-6.76e+01*	-6.93e+01*	-1.46e+02*	-1.14e+02*	-3.48e+01*	-3.30e+01*	-7.47e+01*	-3.28e+01*	-4.25e+01*	-5.62e+01*	-4.95e+01*	-2.62e+01*	-1.55e+01*	-2.12e+00**	-1.93e+01*	-2.19e+01*	-2.19e+01*	-1.75e+01*	-6.91e+00*	-1.43e+00**	-1.37e+00**	-1.34e+00**	-3.79e+01*	-4.96e+00*	-4.07e+00*	-2.23e+00*	-2.83e+00*	-1.44e+00**	-1.45e+00*	-1.59e+01*
Total lipids chylomicrons extremely-large VLDL	1.036*	NA	-9.41e+01*	-4.18e+03***	-3.77e+03***	-9.98e+00**	-1.17e+02*	-2.63e+02*	-Inf*	-9.40e+01*	-8.97e+00**	-3.97e+03***	-1.03e+01**	-1.61e+02*	-3.07e+02*	-3.98e+02*	-1.44e+02*	-1.04e+02*	-3.57e+02*	-1.02e+02*	-1.15e+02*	-1.87e+02*	-1.98e+02*	-8.29e+01*	-8.21e+01*	-1.46e+02*	-8.22e+01*	-9.23e+01*	-1.15e+02*	-9.29e+01*	-6.01e+01*	-2.69e+01*	-8.31e+00**	-3.65e+01*	-6.21e+01*	-2.47e+01*	-2.30e+01*	-Inf*	-7.69e+00**	-5.01e+00**	-5.09e+00**	-6.02e+01*	-5.30e+00*	-4.34e+00*	-2.51e+00*	-2.85e+00*	-6.33e+00**	-1.24e+00*	-2.04e+01*
Phospholipids chylomicrons extremely-large VLDL	0.832*	0.774*	NA	-Inf**	-3.57e+03***	-1.12e+01**	-2.86e+02*	-1.70e+02*	-1.26e+02*	-Inf*	-4.10e+03***	-3.86e+03***	-1.22e+01**	-2.19e+02*	-1.30e+02*	-1.32e+02*	-1.70e+02*	-3.06e+02*	-1.30e+02*	-4.73e+02*	-2.24e+02*	-9.10e+01*	-7.73e+01*	-1.01e+02*	-8.98e+01*	-5.87e+01*	-1.06e+02*	-1.12e+02*	-5.23e+01*	-4.45e+01*	-5.46e+01*	-2.43e+01*	-8.59e+00**	-4.29e+01*	-7.98e+01*	-1.71e+01*	-1.50e+01*	-5.81e+00*	-7.72e+00**	-5.14e+00**	-5.36e+00**	-3.36e+01*	-3.15e+00*	-2.50e+00*	-4.07e+00*	-1.56e+00*	-6.43e+00**	-2.85e+00*	-1.20e+01*
Total cholesterol chylomicrons extremely-large VLDL	-0.139**	0.975***	0.995**	NA	-4.14e+03***	-9.65e+00**	-Inf**	-Inf**	-4.03e+03***	-4.10e+03***	-1.23e+01**	-1.36e+01**	-1.10e+01**	-1.91e+01**	-9.72e+00**	-9.31e+00**	-9.41e+00**	-9.68e+00**	-9.37e+00**	-8.97e+00**	-1.00e+01**	-9.34e+00**	-8.49e+00**	-8.66e+00**	-8.87e+00**	-8.28e+00**	-7.56e+00**	-8.77e+00**	-8.32e+00**	-8.74e+00**	-8.93e+00**	-9.37e+00**	-8.67e+00**	-7.76e+00**	-9.03e+00**	-8.14e+00**	-8.37e+00**	-7.59e+00**	-7.76e+00**	-4.76e+00**	-4.87e+00**	-4.36e+00**	-8.48e+00**	-7.17e+00**	-6.86e+00**	-6.61e+00**	-6.09e+00**	-6.50e+00**	-4.80e+00**
Cholesterol esters chylomicrons extremely-large VLDL	-0.165**	0.908***	0.876***	0.968***	NA	-1.52e+01**	-3.66e+03***	-Inf**	-3.60e+03***	-3.68e+03***	-3.96e+03***	-8.51e+00**	-3.87e+03***	-9.76e+00**	-8.70e+00**	-7.84e+00**	-7.99e+00**	-8.29e+00**	-8.14e+00**	-7.75e+00**	-8.86e+00**	-7.89e+00**	-7.08e+00**	-7.28e+00**	-7.49e+00**	-7.22e+00**	-6.76e+00**	-7.44e+00**	-6.82e+00**	-7.24e+00**	-7.53e+00**	-7.72e+00**	-7.78e+00**	-7.30e+00**	-7.62e+00**	-6.64e+00**	-7.72e+00**	-7.36e+00**	-7.52e+00**	-5.34e+00**	-5.54e+00**	-4.72e+00**	-7.24e+00**	-7.47e+00**	-7.26e+00**	-6.99e+00**	-6.72e+00**	-7.08e+00**	-5.51e+00**
Free cholesterol chylomicrons extremely-large VLDL	-0.192**	0.998**	0.984**	0.965**	0.987**	NA	-1.20e+01**	-Inf**	-7.05e+00**	-8.21e+00**	-1.46e+01**	-4.02e+03***	-6.41e+00**	-Inf**	-7.55e+00**	-6.65e+00**	-6.80e+00**	-7.20e+00**	-7.07e+00**	-6.73e+00**	-8.56e+00**	-6.69e+00**	-6.00e+00**	-6.21e+00**	-6.43e+00**	-6.46e+00**	-6.21e+00**	-6.43e+00**	-5.64e+00**	-6.07e+00**	-6.42e+00**	-6.39e+00**	-6.98e+00**	-6.74e+00**	-6.56e+00**	-5.49e+00**	-7.31e+00**	-7.12e+00**	-7.61e+00**	-5.59e+00**	-5.85e+00**	-4.92e+00**	-6.31e+00**	-8.05e+00**	-7.87e+00**	-7.70e+00**	-7.52e+00**	-7.80e+00**	-6.46e+00**
Triglycerides chylomicrons extremely-large VLDL	0.826*	0.848*	1.098*	0.999**	0.891***	0.964**	NA	-1.57e+02*	-1.25e+02*	-2.63e+02*	-1.14e+01**	-8.47e+00**	-4.21e+03***	-1.21e+02*	-1.30e+02*	-1.40e+02*	-1.10e+02*	-2.21e+02*	-1.59e+02*	-2.38e+02*	-1.55e+02*	-1.10e+02*	-9.12e+01*	-1.22e+02*	-9.31e+01*	-6.15e+01*	-1.16e+02*	-1.08e+02*	-6.66e+01*	-5.54e+01*	-6.51e+01*	-2.63e+01*	-7.96e+00**	-5.68e+01*	-1.13e+02*	-1.69e+01*	-1.33e+01*	-5.12e+00*	-7.05e+00**	-4.18e+00**	-4.19e+00**	-3.84e+01*	-2.67e+00*	-2.02e+00*	-3.69e+00*	-1.13e+00*	-5.31e+00**	-2.41e+00*	-1.14e+01*
Concentration very-large VLDL particles	1.054*	1.057*	0.912*	0.995**	0.996**	0.973**	0.927*	NA	-3.74e+02*	-2.01e+02*	-1.03e+01**	-1.38e+01**	-1.15e+01**	-1.07e+02*	-3.83e+02*	-4.67e+02*	-1.94e+02*	-1.33e+02*	-3.81e+02*	-1.39e+02*	-1.57e+02*	-2.58e+02*	-2.64e+02*	-1.12e+02*	-1.08e+02*	-1.84e+02*	-1.06e+02*	-1.26e+02*	-1.58e+02*	-1.29e+02*	-6.91e+01*	-3.57e+01*	-8.58e+00**	-4.25e+01*	-6.10e+01*	-2.98e+01*	-2.60e+01*	-1.01e+01*	-7.41e+00**	-4.81e+00**	-4.98e+00**	-7.51e+01*	-6.91e+00*	-5.52e+00*	-3.69e+00*	-3.73e+00*	-5.94e+00**	-2.24e+00*	-2.10e+01*
Total lipids very-large VLDL	1.029*	1.023*	0.804*	0.950***	0.881***	0.927**	0.883*	1.067*	NA	-1.41e+02*	-4.23e+03***	-4.13e+03***	-8.98e+00**	-2.12e+02*	-5.54e+02*	-Inf*	-1.48e+02*	-1.21e+02*	-Inf*	-1.15e+02*	-1.32e+02*	-4.03e+02*	-3.88e+02*	-1.19e+02*	-1.10e+02*	-2.52e+02*	-1.05e+02*	-1.34e+02*	-1.88e+02*	-1.50e+02*	-8.53e+01*	-3.78e+01*	-7.91e+00**	-4.89e+01*	-8.23e+01*	-3.06e+01*	-2.67e+01*	-1.02e+01*	-6.01e+00**	-3.47e+00**	-3.35e+00**	-7.89e+01*	-6.21e+00*	-5.30e+00*	-3.44e+00*	-3.65e+00*	-3.97e+00**	-1.86e+00*	-2.32e+01*
Phospholipids very-large VLDL	0.809*	0.764*	1.002*	0.962***	0.894***	0.923**	1.107*	0.871*	0.814*	NA	-9.46e+00**	-4.07e+03***	-2.15e+01**	-2.69e+02*	-1.15e+02*	-1.30e+02*	-3.56e+02*	-6.90e+02*	-1.67e+02*	-Inf*	-5.52e+02*	-8.79e+01*	-8.03e+01*	-2.36e+02*	-1.71e+02*	-8.22e+01*	-2.37e+02*	-2.03e+02*	-7.48e+01*	-6.81e+01*	-1.06e+02*	-4.35e+01*	-8.83e+00**	-8.47e+01*	-1.40e+02*	-2.21e+01*	-1.99e+01*	-Inf*	-6.45e+00**	-3.94e+00**	-3.79e+00**	-4.67e+01*	-4.71e+00*	-3.82e+00*	-6.21e+00*	-2.56e+00*	-4.23e+00**	-4.83e+00*	-1.68e+01*
Total cholesterol very-large VLDL	-0.165**	0.975**	0.962***	0.982**	0.939***	0.961**	0.992**	0.968**	0.982***	0.993**	NA	-1.10e+01**	-4.29e+03***	-9.05e+00**	-1.69e+01**	-9.25e+00**	-9.34e+00**	-3.99e+03***	-3.91e+03***	-8.91e+00**	-3.65e+03***	-9.32e+00**	-8.73e+00**	-8.89e+00**	-9.07e+00**	-8.45e+00**	-7.75e+00**	-8.96e+00**	-8.62e+00**	-9.04e+00**	-9.15e+00**	-9.61e+00**	-8.65e+00**	-7.60e+00**	-9.29e+00**	-8.63e+00**	-8.35e+00**	-7.38e+00**	-7.19e+00**	-4.39e+00**	-4.29e+00**	-4.42e+00**	-8.86e+00**	-6.42e+00**	-6.07e+00**	-5.67e+00**	-5.27e+00**	-5.70e+00**	-4.02e+00**
Cholesterol esters very-large VLDL	-0.241**	0.940***	0.922***	0.982**	0.980**	0.948***	0.989**	0.977**	0.966***	0.957***	0.994**	NA	-4.14e+03***	-Inf**	-3.76e+03***	-8.79e+00**	-8.87e+00**	-9.27e+00**	-4.02e+03***	-3.96e+03***	-3.69e+03***	-8.82e+00**	-8.25e+00**	-8.38e+00**	-8.61e+00**	-7.92e+00**	-7.16e+00**	-8.52e+00**	-8.06e+00**	-8.65e+00**	-8.78e+00**	-9.18e+00**	-8.44e+00**	-7.54e+00**	-8.94e+00**	-8.16e+00**	-8.35e+00**	-7.54e+00**	-7.32e+00**	-4.84e+00**	-4.86e+00**	-4.62e+00**	-8.67e+00**	-6.77e+00**	-6.38e+00**	-6.01e+00**	-5.59e+00**	-5.98e+00**	-4.37e+00**
Free cholesterol very-large VLDL	-0.357**	0.974**	0.965**	0.966**	0.925***	0.941**	0.979***	0.962**	0.990**	0.993**	0.991***	0.967***	NA	-4.06e+03***	-3.61e+03***	-2.31e+01**	-Inf**	-Inf**	-3.72e+03***	-3.94e+03***	-3.54e+03***	-1.91e+01**	-8.31e+00**	-9.81e+00**	-1.35e+01**	-7.40e+00**	-6.56e+00**	-1.32e+01**	-7.67e+00**	-8.39e+00**	-9.07e+00**	-8.94e+00**	-7.88e+00**	-6.97e+00**	-8.66e+00**	-7.90e+00**	-7.89e+00**	-7.04e+00**	-6.72e+00**	-4.51e+00**	-4.50e+00**	-4.33e+00**	-8.50e+00**	-6.20e+00**	-5.75e+00**	-5.38e+00**	-4.98e+00**	-5.34e+00**	-3.89e+00**
Triglycerides very-large VLDL	0.921*	0.883*	1.111*	0.994**	0.993**	0.980**	1.207*	0.998*	0.900*	1.115*	0.994**	0.996**	0.954***	NA	-2.14e+02*	-1.90e+02*	-1.66e+02*	-3.39e+02*	-2.06e+02*	-3.90e+02*	-1.90e+02*	-1.52e+02*	-1.30e+02*	-1.59e+02*	-1.64e+02*	-1.04e+02*	-1.83e+02*	-1.27e+02*	-9.17e+01*	-8.00e+01*	-8.92e+01*	-3.67e+01*	-8.72e+00**	-7.66e+01*	-1.30e+02*	-2.35e+01*	-1.94e+01*	-Inf*	-7.82e+00**	-5.13e+00**	-5.16e+00**	-5.04e+01*	-4.83e+00*	-4.02e+00*	-5.81e+00*	-2.69e+00*	-6.22e+00**	-4.34e+00*	-1.67e+01*
Concentration large VLDL particles	0.994*	1.046*	0.857*	0.921**	0.903**	0.875**	0.927*	1.061*	1.055*	0.813*	0.970**	0.906***	0.883***	0.957*	NA	-Inf*	-2.14e+02*	-1.67e+02*	-6.88e+02*	-1.87e+02*	-1.86e+02*	-Inf*	-Inf*	-2.03e+02*	-1.33e+02*	-3.35e+02*	-1.59e+02*	-2.70e+02*	-3.10e+02*	-2.20e+02*	-9.78e+01*	-3.63e+01*	-9.22e+00**	-5.70e+01*	-1.17e+02*	-2.79e+01*	-2.28e+01*	-Inf*	-5.99e+00**	-3.39e+00**	-3.15e+00**	-1.05e+02*	-4.51e+00*	-3.41e+00*	-1.90e+00*	-1.85e+00*	-3.42e+00**	-7.85e-01*	-2.06e+01*
Total lipids large VLDL	1.005*	1.020*	0.852*	0.853**	0.816**	0.786**	0.954*	1.070*	1.035*	0.813*	0.926**	0.917**	0.941**	0.941*	1.071*	NA	-1.38e+02*	-1.28e+02*	-Inf*	-1.41e+02*	-1.02e+02*	-Inf*	-Inf*	-1.04e+02*	-1.05e+02*	-2.62e+02*	-1.01e+02*	-1.06e+02*	-2.44e+02*	-1.74e+02*	-8.26e+01*	-3.18e+01*	-8.79e+00**	-4.99e+01*	-8.78e+01*	-2.76e+01*	-2.34e+01*	-Inf*	-5.01e+00**	-3.05e+00**	-2.70e+00**	-9.12e+01*	-5.12e+00*	-4.07e+00*	-2.40e+00*	-2.53e+00*	-2.60e+00**	-1.08e+00*	-2.09e+01*
Phospholipids large VLDL	0.827*	0.851*	1.074*	0.864**	0.831**	0.805**	1.168*	0.913*	0.862*	1.072*	0.935**	0.928**	0.950**	1.165*	0.890*	0.815*	NA	-2.90e+02*	-2.41e+02*	-4.11e+02*	-Inf*	-1.73e+02*	-9.71e+01*	-4.50e+02*	-2.80e+02*	-1.04e+02*	-3.89e+02*	-4.81e+02*	-9.23e+01*	-8.15e+01*	-1.27e+02*	-4.31e+01*	-9.07e+00**	-8.87e+01*	-1.12e+02*	-2.41e+01*	-2.21e+01*	-Inf*	-5.46e+00**	-3.40e+00**	-3.05e+00**	-5.82e+01*	-4.20e+00*	-3.35e+00*	-6.21e+00*	-2.06e+00*	-3.01e+00**	-4.83e+00*	-1.91e+01*
Total cholesterol large VLDL	0.796*	0.781*	0.942*	0.893**	0.864**	0.848**	1.043*	0.852*	0.804*	0.965*	0.944***	0.952**	0.973**	1.011*	0.851*	0.816*	1.074*	NA	-1.79e+02*	-Inf*	-4.20e+02*	-1.31e+02*	-1.11e+02*	-3.73e+02*	-3.93e+02*	-1.17e+02*	-4.70e+02*	-3.19e+02*	-1.04e+02*	-9.48e+01*	-1.78e+02*	-5.56e+01*	-9.17e+00**	-1.08e+02*	-2.45e+02*	-2.62e+01*	-2.30e+01*	-9.64e+00*	-6.03e+00**	-3.87e+00**	-3.52e+00**	-6.95e+01*	-5.30e+00*	-4.34e+00*	-6.91e+00*	-2.85e+00*	-3.68e+00**	-6.21e+00*	-2.14e+01*
Cholesterol esters large VLDL	0.971*	1.012*	0.853*	0.901**	0.886**	0.874**	0.894*	1.042*	1.020*	0.858*	0.930***	0.949***	0.901***	0.936*	1.050*	1.066*	0.916*	0.855*	NA	-1.78e+02*	-1.96e+02*	-Inf*	-Inf*	-2.32e+02*	-2.74e+02*	-5.30e+02*	-2.08e+02*	-2.18e+02*	-4.65e+02*	-3.11e+02*	-1.39e+02*	-4.46e+01*	-9.16e+00**	-5.76e+01*	-1.33e+02*	-3.71e+01*	-3.28e+01*	-1.07e+01*	-6.67e+00**	-4.56e+00**	-4.30e+00**	-1.60e+02*	-6.91e+00*	-5.52e+00*	-3.47e+00*	-3.58e+00*	-4.44e+00**	-1.82e+00*	-3.00e+01*
Free cholesterol large VLDL	0.795*	0.760*	0.932*	0.886**	0.875**	0.869**	1.029*	0.835*	0.782*	0.970*	0.959**	0.940***	0.935***	1.041*	0.840*	0.803*	1.087*	0.991*	0.839*	NA	-Inf*	-1.26e+02*	-1.01e+02*	-6.62e+02*	-4.34e+02*	-1.02e+02*	-Inf*	-4.73e+02*	-9.77e+01*	-8.91e+01*	-2.00e+02*	-5.82e+01*	-8.91e+00**	-1.26e+02*	-2.69e+02*	-2.71e+01*	-2.40e+01*	-9.91e+00*	-6.74e+00**	-4.75e+00**	-4.52e+00**	-6.99e+01*	-5.81e+00*	-4.71e+00*	-6.91e+00*	-3.10e+00*	-4.66e+00**	-5.81e+00*	-2.31e+01*
Triglycerides large VLDL	0.802*	0.815*	1.048*	0.919**	0.907**	0.905**	1.143*	0.872*	0.822*	1.034*	0.890***	0.896***	0.871***	1.158*	0.858*	0.774*	1.023*	0.986*	0.876*	1.015*	NA	-1.45e+02*	-7.34e+01*	-4.50e+02*	-1.16e+02*	-5.83e+01*	-2.95e+02*	-Inf*	-5.90e+01*	-5.16e+01*	-8.04e+01*	-2.86e+01*	-9.76e+00**	-7.00e+01*	-1.90e+02*	-1.52e+01*	-1.36e+01*	-5.12e+00*	-7.15e+00**	-4.71e+00**	-4.41e+00**	-3.65e+01*	-3.15e+00*	-2.51e+00*	-4.83e+00*	-1.53e+00*	-4.80e+00**	-3.44e+00*	-1.19e+01*
Concentration medium VLDL particles	0.941*	1.018*	0.835*	0.847**	0.809**	0.780**	0.895*	1.076*	1.017*	0.800*	0.922**	0.912**	0.935**	0.906*	0.987*	1.045*	0.861*	0.830*	1.039*	0.807*	0.833*	NA	-Inf*	-2.26e+02*	-1.52e+02*	-6.26e+02*	-1.84e+02*	-2.41e+02*	-Inf*	-4.68e+02*	-1.42e+02*	-5.64e+01*	-8.97e+00**	-9.30e+01*	-1.38e+02*	-4.80e+01*	-3.74e+01*	-1.26e+01*	-4.82e+00**	-2.91e+00**	-2.55e+00**	-2.08e+02*	-Inf*	-6.91e+00*	-3.17e+00*	-4.14e+00*	-2.40e+00**	-1.53e+00*	-3.20e+01*
Total lipids medium VLDL	0.926*	0.994*	0.800*	0.796**	0.765**	0.741**	0.867*	1.061*	1.009*	0.798*	0.889**	0.883**	0.916**	0.895*	1.049*	0.996*	0.805*	0.826*	1.054*	0.795*	0.765*	1.057*	NA	-8.84e+01*	-9.37e+01*	-Inf*	-8.38e+01*	-7.80e+01*	-Inf*	-Inf*	-1.07e+02*	-4.77e+01*	-8.79e+00**	-6.56e+01*	-9.13e+01*	-5.27e+01*	-4.43e+01*	-1.33e+01*	-5.04e+00**	-3.43e+00**	-2.99e+00**	-3.01e+02*	-Inf*	-6.21e+00*	-2.49e+00*	-3.82e+00*	-2.66e+00**	-1.04e+00*	-3.66e+01*
Phospholipids medium VLDL	0.734*	0.807*	0.916*	0.812**	0.787**	0.769**	0.953*	0.865*	0.838*	0.964*	0.905**	0.899**	0.930**	1.053*	0.851*	0.789*	0.994*	1.032*	0.864*	1.014*	0.931*	0.858*	0.780*	NA	-Inf*	-1.14e+02*	-Inf*	-Inf*	-1.28e+02*	-1.27e+02*	-5.50e+02*	-1.07e+02*	-9.00e+00**	-3.10e+02*	-3.56e+02*	-3.71e+01*	-3.43e+01*	-1.22e+01*	-5.54e+00**	-3.84e+00**	-3.43e+00**	-8.96e+01*	-6.91e+00*	-5.81e+00*	-1.10e+01*	-3.51e+00*	-3.16e+00**	-Inf*	-2.66e+01*
Total cholesterol medium VLDL	0.722*	0.799*	0.844*	0.817**	0.795**	0.780**	0.855*	0.845*	0.807*	0.887*	0.908**	0.904**	0.934**	0.916*	0.811*	0.793*	0.944*	1.004*	0.863*	0.930*	0.827*	0.822*	0.780*	0.952*	NA	-1.27e+02*	-Inf*	-2.87e+02*	-1.20e+02*	-1.20e+02*	-Inf*	-2.44e+02*	-9.33e+00**	-2.61e+02*	-2.39e+02*	-5.06e+01*	-4.66e+01*	-1.77e+01*	-6.07e+00**	-4.33e+00**	-3.87e+00**	-1.04e+02*	-9.32e+00*	-6.91e+00*	-1.32e+01*	-4.42e+00*	-3.66e+00**	-9.94e+00*	-3.44e+01*
Cholesterol esters medium VLDL	0.888*	0.957*	0.777*	0.833**	0.838**	0.855**	0.790*	1.004*	0.974*	0.806*	0.923**	0.918**	0.940**	0.852*	0.954*	0.958*	0.830*	0.834*	1.010*	0.798*	0.762*	0.985*	0.974*	0.807*	0.809*	NA	-1.03e+02*	-7.24e+01*	-Inf*	-Inf*	-1.29e+02*	-8.29e+01*	-1.04e+01**	-7.65e+01*	-9.61e+01*	-1.48e+02*	-1.44e+02*	-3.88e+01*	-7.79e+00**	-5.83e+00**	-5.50e+00**	-6.28e+02*	-2.14e+01*	-1.68e+01*	-5.52e+00*	-1.06e+01*	-6.00e+00**	-2.75e+00*	-8.34e+01*
Free cholesterol medium VLDL	0.727*	0.787*	0.876*	0.808**	0.836**	0.879**	0.913*	0.846*	0.811*	0.917*	0.895**	0.889**	0.903**	0.999*	0.834*	0.790*	0.997*	1.008*	0.850*	0.972*	0.902*	0.849*	0.778*	0.994*	0.969*	0.798*	NA	-Inf*	-1.02e+02*	-9.92e+01*	-Inf*	-1.26e+02*	-Inf**	-3.29e+02*	-3.09e+02*	-3.92e+01*	-3.42e+01*	-1.26e+01*	-8.59e+00**	-6.57e+00**	-6.41e+00**	-9.36e+01*	-6.91e+00*	-5.52e+00*	-1.10e+01*	-3.27e+00*	-7.47e+00**	-Inf*	-2.92e+01*
Triglycerides medium VLDL	0.785*	0.849*	0.991*	0.821**	0.798**	0.785**	1.056*	0.908*	0.872*	1.013*	0.911**	0.906**	0.936**	1.134*	0.893*	0.796*	0.998*	1.025*	0.898*	1.036*	0.965*	0.876*	0.779*	0.982*	0.906*	0.793*	0.980*	NA	-9.02e+01*	-7.88e+01*	-1.49e+02*	-4.09e+01*	-9.21e+00**	-1.03e+02*	-2.68e+02*	-1.94e+01*	-1.71e+01*	-6.21e+00*	-6.11e+00**	-4.25e+00**	-3.79e+00**	-4.90e+01*	-3.96e+00*	-3.17e+00*	-6.21e+00*	-1.95e+00*	-3.72e+00**	-4.71e+00*	-1.40e+01*
Concentration small VLDL particles	0.872*	0.985*	0.811*	0.772**	0.729**	0.692**	0.841*	1.003*	0.990*	0.822*	0.867**	0.855**	0.888**	0.880*	0.987*	0.972*	0.846*	0.833*	0.995*	0.810*	0.783*	1.021*	0.996*	0.821*	0.808*	0.980*	0.803*	0.820*	NA	-Inf*	-1.20e+02*	-7.75e+01*	-8.20e+00**	-7.44e+01*	-1.07e+02*	-1.56e+02*	-1.51e+02*	-3.58e+01*	-3.79e+00**	-2.37e+00**	-2.00e+00**	-Inf*	-2.14e+01*	-1.63e+01*	-5.30e+00*	-Inf*	-1.62e+00**	-2.28e+00*	-1.03e+02*
Total lipids small VLDL	0.870*	0.984*	0.806*	0.767**	0.741**	0.719**	0.836*	1.003*	0.989*	0.822*	0.860**	0.862**	0.897**	0.881*	0.977*	0.969*	0.852*	0.835*	1.001*	0.812*	0.782*	1.015*	0.996*	0.830*	0.815*	0.992*	0.808*	0.824*	1.009*	NA	-1.17e+02*	-7.99e+01*	-9.76e+00**	-6.88e+01*	-1.09e+02*	-1.67e+02*	-1.85e+02*	-4.49e+01*	-6.02e+00**	-4.76e+00**	-4.26e+00**	-Inf*	-2.68e+01*	-2.01e+01*	-5.52e+00*	-1.10e+01*	-3.53e+00**	-2.54e+00*	-1.02e+02*
Phospholipids small VLDL	0.751*	0.856*	0.906*	0.781**	0.766**	0.754**	0.912*	0.848*	0.847*	0.938*	0.868**	0.874**	0.906**	0.955*	0.822*	0.820*	0.992*	0.996*	0.847*	0.967*	0.882*	0.837*	0.807*	0.975*	0.989*	0.816*	1.003*	0.970*	0.809*	0.815*	NA	-3.30e+02*	-3.33e+03***	-1.08e+02*	-2.01e+02*	-7.20e+01*	-7.09e+01*	-2.87e+01*	-7.10e+00**	-5.87e+00**	-5.42e+00**	-1.26e+02*	-1.62e+01*	-1.23e+01*	-2.12e+01*	-6.91e+00*	-4.75e+00**	-1.37e+01*	-4.87e+01*
Total cholesterol small VLDL	0.728*	0.827*	0.868*	0.775**	0.746**	0.721**	0.842*	0.828*	0.820*	0.922*	0.861**	0.861**	0.893**	0.895*	0.780*	0.789*	0.973*	1.003*	0.827*	0.948*	0.845*	0.817*	0.779*	0.999*	0.987*	0.806*	1.015*	0.957*	0.788*	0.797*	0.931*	NA	-4.22e+03***	-2.17e+02*	-1.49e+02*	-6.19e+01*	-6.50e+01*	-3.49e+01*	-6.77e+00**	-5.50e+00**	-5.03e+00**	-8.67e+01*	-1.63e+01*	-1.19e+01*	-4.35e+01*	-6.21e+00*	-4.21e+00**	-3.53e+01*	-3.69e+01*
Cholesterol esters small VLDL	-0.343**	0.785**	0.768**	0.760**	0.781**	0.806**	0.771**	0.756**	0.805**	0.823**	0.820**	0.842**	0.863**	0.825**	0.814**	0.811**	0.829**	0.846**	0.879**	0.894**	0.871**	0.808**	0.839**	0.862**	0.878**	0.934**	0.944**	0.873**	0.780**	0.893**	0.837***	0.981***	NA	-1.07e+01**	-1.07e+01**	-8.71e+00**	-1.13e+01**	-3.61e+03***	-1.04e+01**	-9.54e+00**	-9.41e+00**	-9.44e+00**	-9.79e+00**	-1.00e+01**	-9.76e+00**	-9.29e+00**	-9.24e+00**	-9.50e+00**	-8.16e+00**
Free cholesterol small VLDL	0.714*	0.801*	0.938*	0.707**	0.747**	0.789**	0.949*	0.799*	0.796*	0.982*	0.746**	0.778**	0.791**	1.005*	0.779*	0.781*	1.020*	0.969*	0.799*	0.980*	0.945*	0.812*	0.772*	0.979*	0.890*	0.771*	0.947*	0.991*	0.771*	0.775*	0.834*	0.898*	0.976**	NA	-4.12e+02*	-7.19e+01*	-5.42e+01*	-2.63e+01*	-1.14e+01**	-1.08e+01**	-1.10e+01**	-8.01e+01*	-1.38e+01*	-1.04e+01*	-2.89e+01*	-5.30e+00*	-1.11e+01**	-1.86e+01*	-3.51e+01*
Triglycerides small VLDL	0.697*	0.826*	0.994*	0.768**	0.753**	0.749**	1.017*	0.843*	0.838*	1.021*	0.855**	0.860**	0.893**	1.073*	0.848*	0.817*	1.058*	1.000*	0.839*	1.001*	0.954*	0.852*	0.808*	0.933*	0.886*	0.804*	0.920*	0.937*	0.818*	0.825*	0.883*	0.962*	0.947**	1.009*	NA	-3.83e+01*	-3.57e+01*	-1.41e+01*	-7.77e+00**	-6.53e+00**	-6.04e+00**	-7.59e+01*	-6.91e+00*	-5.81e+00*	-1.15e+01*	-3.32e+00*	-5.46e+00**	-Inf*	-2.69e+01*
Concentration very-small VLDL particles	0.813*	0.835*	0.734*	0.733**	0.696**	0.662**	0.706*	0.860*	0.862*	0.779*	0.838**	0.831**	0.871**	0.815*	0.791*	0.784*	0.741*	0.782*	0.832*	0.777*	0.666*	0.860*	0.816*	0.753*	0.769*	0.884*	0.765*	0.709*	0.883*	0.911*	0.803*	0.818*	0.814**	0.798*	0.733*	NA	-Inf*	-2.52e+02*	-4.41e+00**	-3.09e+00**	-2.58e+00**	-5.82e+02*	-1.22e+02*	-9.13e+01*	-1.53e+01*	-4.79e+01*	-2.01e+00**	-9.91e+00*	-6.98e+02*
Total lipids very-small VLDL	0.792*	0.833*	0.728*	0.695**	0.725**	0.776**	0.678*	0.858*	0.857*	0.783*	0.751**	0.777**	0.800**	0.808*	0.772*	0.780*	0.759*	0.788*	0.825*	0.779*	0.676*	0.845*	0.812*	0.764*	0.771*	0.888*	0.763*	0.717*	0.879*	0.899*	0.793*	0.830*	0.966**	0.777*	0.741*	1.012*	NA	-4.88e+02*	-3.29e+03***	-1.12e+01**	-1.08e+01**	-Inf*	-2.10e+02*	-1.45e+02*	-1.72e+01*	-6.48e+01*	-1.09e+01**	-9.34e+00*	-Inf*
Phospholipids very-small VLDL	0.634*	0.678*	0.571*	0.638**	0.684**	0.744**	0.518*	0.721*	0.723*	0.650*	0.670**	0.707**	0.720**	0.655*	0.602*	0.622*	0.601*	0.671*	0.697*	0.672*	0.516*	0.684*	0.658*	0.655*	0.693*	0.813*	0.670*	0.558*	0.786*	0.821*	0.741*	0.832*	0.883***	0.726*	0.641*	1.001*	1.014*	NA	-1.28e+01**	-3.48e+03***	-1.25e+01**	-9.94e+01*	-3.14e+02*	-2.73e+02*	-1.54e+01*	-1.84e+02*	-1.29e+01**	-1.47e+01*	-4.33e+02*
Total cholesterol very-small VLDL	-0.197**	0.653**	0.628**	0.622**	0.664**	0.745**	0.621**	0.603**	0.575**	0.574**	0.631**	0.660**	0.661**	0.668**	0.524**	0.469**	0.500**	0.547**	0.607**	0.629**	0.610**	0.448**	0.484**	0.525**	0.561**	0.729**	0.830**	0.566**	0.378**	0.556**	0.637**	0.597**	0.861**	0.933**	0.677**	0.432**	0.831***	0.982**	NA	-1.36e+01**	-1.36e+01**	-1.68e+03***	-6.57e+00**	-3.61e+03***	-3.34e+03***	-3.67e+03***	-3.74e+03***	-2.78e+01**	-1.36e+01**
Cholesterol esters very-small VLDL	-0.179**	0.477**	0.465**	0.434**	0.512**	0.592**	0.418**	0.438**	0.370**	0.387**	0.430**	0.484**	0.491**	0.487**	0.328**	0.301**	0.331**	0.374**	0.443**	0.473**	0.433**	0.284**	0.343**	0.380**	0.416**	0.571**	0.671**	0.412**	0.238**	0.444**	0.529**	0.487**	0.787**	0.891**	0.566**	0.305**	0.862**	0.862***	0.976**	NA	-Inf**	-1.27e+01**	-5.29e+00**	-1.44e+01**	-1.47e+01**	-1.51e+01**	-1.49e+01**	-1.45e+01**	-1.54e+01**
Free cholesterol very-small VLDL	-0.171**	0.479**	0.474**	0.436**	0.518**	0.600**	0.413**	0.446**	0.353**	0.369**	0.415**	0.478**	0.482**	0.482**	0.303**	0.263**	0.295**	0.337**	0.412**	0.443**	0.402**	0.246**	0.296**	0.337**	0.370**	0.531**	0.637**	0.365**	0.194**	0.396**	0.485**	0.442**	0.759**	0.876**	0.518**	0.251**	0.818**	0.910**	0.947**	0.993**	NA	-1.27e+01**	-4.60e+00**	-1.44e+01**	-1.48e+01**	-1.52e+01**	-1.51e+01**	-1.47e+01**	-1.56e+01**
Triglycerides very-small VLDL	0.852*	0.953*	0.808*	0.414**	0.481**	0.556**	0.791*	0.938*	0.957*	0.833*	0.446**	0.481**	0.491**	0.868*	0.927*	0.912*	0.824*	0.842*	0.923*	0.834*	0.753*	0.958*	0.929*	0.803*	0.809*	0.943*	0.811*	0.774*	0.962*	0.972*	0.824*	0.836*	0.814**	0.799*	0.787*	0.978*	0.968*	0.920*	0.555***	0.973**	0.939**	NA	-4.36e+01*	-3.19e+01*	-1.07e+01*	-1.72e+01*	-1.49e+01**	-5.30e+00*	-Inf*
Concentration IDL particles	0.567*	0.584*	0.435*	0.755**	0.738**	0.729**	0.388*	0.638*	0.641*	0.522*	0.851**	0.857**	0.900**	0.557*	0.485*	0.536*	0.475*	0.540*	0.619*	0.561*	0.418*	0.604*	0.579*	0.549*	0.574*	0.724*	0.554*	0.465*	0.707*	0.744*	0.645*	0.691*	0.895**	0.620*	0.536*	0.929*	0.945*	1.043*	0.610**	0.485**	0.423**	0.843*	NA	-Inf*	-5.81e+00*	-Inf*	-4.11e+00**	-6.91e+00*	-2.06e+02*
Total lipids IDL	0.520*	0.525*	0.383*	0.579**	0.642**	0.748**	0.332*	0.582*	0.586*	0.476*	0.567**	0.606**	0.604**	0.506*	0.421*	0.478*	0.429*	0.493*	0.567*	0.516*	0.372*	0.547*	0.524*	0.507*	0.530*	0.680*	0.505*	0.419*	0.658*	0.698*	0.602*	0.649*	0.796**	0.575*	0.492*	0.893*	0.914*	1.034*	0.883***	0.971**	0.951**	0.795*	0.998*	NA	-6.21e+00*	-Inf*	-4.25e+03***	-6.91e+00*	-1.20e+02*
Phospholipids IDL	0.356*	0.372*	0.595*	0.542**	0.607**	0.714**	0.540*	0.468*	0.451*	0.740*	0.525**	0.561**	0.553**	0.748*	0.306*	0.343*	0.702*	0.824*	0.450*	0.818*	0.635*	0.368*	0.328*	0.830*	0.792*	0.469*	0.876*	0.752*	0.446*	0.474*	0.822*	0.993*	0.758**	0.862*	0.775*	0.644*	0.666*	0.728*	0.839***	0.966**	0.950**	0.582*	0.614*	0.620*	NA	-6.21e+00*	-Inf**	-1.92e+02*	-1.25e+01*
Total cholesterol IDL	0.427*	0.405*	0.281*	0.528**	0.589**	0.697**	0.228*	0.465*	0.471*	0.382*	0.500**	0.535**	0.524**	0.399*	0.289*	0.356*	0.331*	0.390*	0.452*	0.414*	0.274*	0.429*	0.412*	0.412*	0.435*	0.588*	0.398*	0.322*	0.547*	0.592*	0.497*	0.550*	0.728**	0.467*	0.389*	0.797*	0.826*	0.990*	0.892***	0.974**	0.960**	0.677*	0.977*	0.988*	0.629*	NA	-Inf**	-Inf*	-4.33e+01*
Cholesterol esters IDL	-0.184**	0.522**	0.506**	0.481**	0.556**	0.670**	0.463**	0.474**	0.381**	0.378**	0.457**	0.493**	0.481**	0.516**	0.307**	0.240**	0.276**	0.332**	0.399**	0.425**	0.407**	0.220**	0.251**	0.297**	0.335**	0.534**	0.668**	0.341**	0.141**	0.321**	0.414**	0.365**	0.703**	0.824**	0.458**	0.184**	0.789**	0.883**	0.903***	0.956**	0.947**	0.942**	0.371**	0.985***	0.995**	0.997***	NA	-4.14e+03***	-1.66e+01**
Free cholesterol IDL	0.246*	0.221*	0.440*	0.513**	0.588**	0.702**	0.388*	0.320*	0.286*	0.590*	0.492**	0.528**	0.517**	0.559*	0.159*	0.192*	0.580*	0.679*	0.281*	0.659*	0.481*	0.230*	0.193*	0.705*	0.689*	0.353*	0.741*	0.606*	0.310*	0.342*	0.701*	0.899*	0.730**	0.736*	0.626*	0.563*	0.586*	0.715*	0.965**	0.954**	0.945**	0.461*	0.640*	0.652*	1.051*	0.670*	0.968***	NA	-Inf*
Triglycerides IDL	0.730*	0.810*	0.675*	0.392**	0.465**	0.577**	0.619*	0.778*	0.820*	0.726*	0.361**	0.396**	0.384**	0.742*	0.734*	0.753*	0.701*	0.746*	0.773*	0.758*	0.625*	0.766*	0.747*	0.691*	0.707*	0.810*	0.715*	0.633*	0.823*	0.840*	0.746*	0.775*	0.619**	0.729*	0.671*	0.977*	0.967*	0.988*	0.923**	0.944**	0.933**	0.947*	0.922*	0.887*	0.628*	0.789*	0.990**	0.569*	NA
Concentration large LDL particles	0.515*	0.548*	0.366*	0.720**	0.726**	0.755**	0.352*	0.595*	0.605*	0.457*	0.792**	0.810**	0.849**	0.492*	0.446*	0.505*	0.414*	0.472*	0.577*	0.508*	0.374*	0.567*	0.559*	0.511*	0.520*	0.691*	0.503*	0.435*	0.689*	0.730*	0.602*	0.625*	0.873**	0.564*	0.496*	0.844*	0.876*	0.983*	0.761**	0.644**	0.578**	0.781*	0.972*	0.979*	0.574*	0.981*	0.566**	0.605*	0.845*
Total lipids large LDL	0.473*	0.503*	0.328*	0.609**	0.659**	0.765**	0.317*	0.553*	0.563*	0.419*	0.594**	0.620**	0.609**	0.453*	0.398*	0.460*	0.371*	0.432*	0.534*	0.467*	0.335*	0.527*	0.520*	0.474*	0.487*	0.659*	0.463*	0.396*	0.653*	0.697*	0.569*	0.595*	0.793**	0.529*	0.460*	0.810*	0.845*	0.965*	0.979**	0.955**	0.934**	0.739*	0.961*	0.973*	0.573*	0.984*	0.987**	0.609*	0.807*
Phospholipids large LDL	0.369*	0.414*	0.110*	0.589**	0.644**	0.750**	0.109*	0.471*	0.498*	0.255*	0.577**	0.604**	0.593**	0.296*	0.317*	0.357*	0.214*	0.412*	0.489*	0.366*	0.116*	0.413*	0.382*	0.412*	0.497*	0.522*	0.449*	0.245*	0.503*	0.536*	0.505*	0.717*	0.787**	0.533*	0.415*	0.638*	0.670*	0.731*	0.981**	0.955**	0.935**	0.595*	0.641*	0.643*	0.500*	0.642*	0.969***	0.592*	0.626*
Total cholesterol large LDL	0.289*	0.343*	0.080*	0.614**	0.664**	0.769**	0.061*	0.367*	0.408*	0.203*	0.600**	0.624**	0.612**	0.224*	0.239*	0.290*	0.176*	0.358*	0.389*	0.311*	0.088*	0.354*	0.328*	0.378*	0.458*	0.449*	0.397*	0.225*	0.437*	0.469*	0.425*	0.654*	0.792**	0.466*	0.375*	0.584*	0.621*	0.713*	0.978**	0.951**	0.933**	0.531*	0.634*	0.639*	0.549*	0.641*	0.985**	0.630*	0.579*
Cholesterol esters large LDL	0.438*	0.465*	0.300*	0.549**	0.608**	0.717**	0.290*	0.513*	0.528*	0.386*	0.533**	0.560**	0.548**	0.420*	0.365*	0.432*	0.343*	0.395*	0.499*	0.432*	0.311*	0.504*	0.499*	0.447*	0.455*	0.632*	0.427*	0.375*	0.626*	0.669*	0.530*	0.550*	0.757**	0.486*	0.433*	0.762*	0.803*	0.932*	0.971**	0.956**	0.939**	0.693*	0.938*	0.953*	0.571*	0.971*	0.994**	0.601*	0.751*
Free cholesterol large LDL	0.216*	0.260*	-0.018*	0.579**	0.634**	0.740**	-0.053*	0.304*	0.328*	0.136*	0.566**	0.592**	0.580**	0.138*	0.147*	0.194*	0.091*	0.304*	0.307*	0.247*	0.003*	0.246*	0.226*	0.299*	0.389*	0.379*	0.326*	0.129*	0.350*	0.388*	0.351*	0.628*	0.782**	0.416*	0.287*	0.519*	0.554*	0.665*	0.837***	0.955**	0.936**	0.455*	0.600*	0.616*	0.499*	0.642*	0.989**	0.605*	0.530*
Triglycerides large LDL	-0.181**	0.479**	0.465**	0.447**	0.516**	0.631**	0.427**	0.430**	0.341**	0.338**	0.422**	0.453**	0.439**	0.480**	0.269**	0.200**	0.237**	0.293**	0.358**	0.384**	0.367**	0.180**	0.207**	0.255**	0.292**	0.499**	0.640**	0.300**	0.098**	0.277**	0.373**	0.327**	0.671**	0.799**	0.419**	0.141**	0.762**	0.863**	0.944**	0.950**	0.936**	0.949**	0.328**	0.974**	0.987**	0.998**	0.996**	0.621***	0.996**
Concentration medium LDL particles	0.565*	0.614*	0.401*	0.718**	0.737**	0.784**	0.414*	0.667*	0.667*	0.485*	0.761**	0.783**	0.810**	0.537*	0.526*	0.584*	0.461*	0.500*	0.633*	0.544*	0.431*	0.635*	0.637*	0.555*	0.551*	0.730*	0.544*	0.496*	0.747*	0.786*	0.634*	0.633*	0.824**	0.584*	0.532*	0.822*	0.858*	0.933*	0.820**	0.693**	0.636**	0.791*	0.934*	0.941*	0.540*	0.940*	0.673**	0.554*	0.810*
Total lipids medium LDL	0.528*	0.576*	0.378*	0.688**	0.725**	0.824**	0.389*	0.635*	0.633*	0.463*	0.678**	0.700**	0.692**	0.508*	0.491*	0.549*	0.433*	0.475*	0.598*	0.517*	0.404*	0.609*	0.611*	0.533*	0.534*	0.709*	0.521*	0.473*	0.728*	0.769*	0.622*	0.627*	0.852**	0.573*	0.524*	0.800*	0.840*	0.925*	0.817***	0.937**	0.914**	0.766*	0.935*	0.946*	0.554*	0.956*	0.961**	0.585*	0.788*
Phospholipids medium LDL	0.460*	0.477*	0.123*	0.626**	0.674**	0.779**	0.132*	0.517*	0.539*	0.177*	0.622**	0.646**	0.639**	0.257*	0.386*	0.443*	0.127*	0.215*	0.496*	0.208*	0.097*	0.495*	0.462*	0.206*	0.268*	0.519*	0.232*	0.130*	0.529*	0.550*	0.301*	0.467*	0.836**	0.429*	0.348*	0.610*	0.640*	0.680*	0.982**	0.948**	0.924**	0.579*	0.638*	0.632*	0.291*	0.615*	0.970**	0.376*	0.577*
Total cholesterol medium LDL	0.356*	0.414*	0.078*	0.725**	0.763**	0.856**	0.075*	0.428*	0.469*	0.111*	0.739**	0.749**	0.744**	0.158*	0.294*	0.363*	0.039*	0.170*	0.402*	0.146*	-0.006*	0.417*	0.409*	0.158*	0.297*	0.481*	0.203*	0.052*	0.490*	0.520*	0.311*	0.499*	0.886**	0.389*	0.303*	0.576*	0.616*	0.682*	0.965**	0.879**	0.852**	0.542*	0.639*	0.647*	0.298*	0.654*	0.912**	0.411*	0.559*
Cholesterol esters medium LDL	0.479*	0.525*	0.340*	0.567**	0.620**	0.727**	0.341*	0.575*	0.583*	0.419*	0.557**	0.584**	0.575**	0.455*	0.435*	0.498*	0.378*	0.432*	0.543*	0.472*	0.356*	0.560*	0.563*	0.487*	0.495*	0.671*	0.474*	0.426*	0.680*	0.723*	0.574*	0.585*	0.798**	0.519*	0.472*	0.765*	0.808*	0.911*	0.825***	0.966**	0.944**	0.721*	0.922*	0.937*	0.553*	0.953*	0.957***	0.576*	0.750*
Free cholesterol medium LDL	-0.286**	0.598**	0.585**	0.569**	0.618**	0.723**	0.551**	0.555**	0.486**	0.486**	0.557**	0.584**	0.575**	0.606**	0.432**	0.362**	0.399**	0.445**	0.503**	0.528**	0.513**	0.349**	0.370**	0.416**	0.448**	0.628**	0.750**	0.451**	0.273**	0.434**	0.526**	0.482**	0.795**	0.902**	0.565**	0.303**	0.847**	0.930**	0.828***	0.970**	0.950**	0.987**	0.463**	0.979**	0.967***	0.985**	0.986**	0.990**	0.616***
Triglycerides medium LDL	-0.284**	0.565**	0.553**	0.538**	0.601**	0.719**	0.520**	0.526**	0.467**	0.473**	0.539**	0.564**	0.560**	0.583**	0.420**	0.383**	0.415**	0.464**	0.519**	0.549**	0.523**	0.370**	0.401**	0.444**	0.478**	0.651**	0.765**	0.483**	0.304**	0.472**	0.557**	0.519**	0.802**	0.891**	0.600**	0.346**	0.864**	0.929**	0.465***	0.939**	0.913**	0.963**	0.507**	0.985**	0.687***	0.589***	0.976**	0.981**	0.913***
Concentration small LDL particles	0.012**	0.771**	0.730**	0.760**	0.768**	0.815**	0.792**	0.705**	0.758**	0.738**	0.782**	0.789**	0.798**	0.794**	0.689**	0.652**	0.675**	0.717**	0.748**	0.760**	0.766**	0.621**	0.629**	0.666**	0.681**	0.834**	0.893**	0.703**	0.544**	0.619**	0.667**	0.636**	0.758**	0.746**	0.688**	0.575**	0.825**	0.794**	0.786**	0.648**	0.600**	0.732**	0.727**	0.773**	0.739**	0.696**	0.680**	0.693**	0.639**
Total lipids small LDL	0.639*	0.673*	0.435*	0.691**	0.722**	0.810**	0.482*	0.762*	0.721*	0.519*	0.681**	0.697**	0.686**	0.592*	0.608*	0.658*	0.527*	0.542*	0.711*	0.581*	0.497*	0.713*	0.725*	0.628*	0.609*	0.788*	0.610*	0.590*	0.811*	0.844*	0.691*	0.668*	0.838**	0.628*	0.598*	0.840*	0.867*	0.910*	0.800***	0.883**	0.860**	0.830*	0.908*	0.908*	0.533*	0.895*	0.944***	0.518*	0.817*
Phospholipids small LDL	-0.290**	0.660**	0.648**	0.638**	0.680**	0.778**	0.622**	0.620**	0.565**	0.564**	0.632**	0.652**	0.641**	0.674**	0.510**	0.451**	0.484**	0.533**	0.583**	0.607**	0.595**	0.438**	0.455**	0.498**	0.528**	0.698**	0.805**	0.533**	0.362**	0.510**	0.595**	0.556**	0.830**	0.911**	0.631**	0.389**	0.873**	0.932**	0.973**	0.922**	0.898**	0.945**	0.541**	0.925***	0.918***	0.970**	0.959**	0.967**	0.699***
Total cholesterol small LDL	0.484*	0.539*	0.530*	0.718**	0.748**	0.834**	0.516*	0.602*	0.580*	0.582*	0.726**	0.730**	0.719**	0.640*	0.447*	0.527*	0.594*	0.601*	0.573*	0.651*	0.594*	0.577*	0.568*	0.570*	0.582*	0.610*	0.551*	0.600*	0.637*	0.662*	0.600*	0.537*	0.853**	0.624*	0.631*	0.635*	0.667*	0.677*	0.949**	0.840**	0.813**	0.652*	0.624*	0.626*	0.403*	0.630*	0.907**	0.425*	0.598*
Cholesterol esters small LDL	-0.288**	0.578**	0.568**	0.554**	0.602**	0.707**	0.532**	0.539**	0.465**	0.466**	0.540**	0.564**	0.553**	0.588**	0.412**	0.347**	0.383**	0.430**	0.485**	0.511**	0.495**	0.334**	0.354**	0.399**	0.431**	0.610**	0.730**	0.435**	0.258**	0.418**	0.510**	0.467**	0.776**	0.882**	0.549**	0.289**	0.830**	0.913**	0.807***	0.948**	0.928**	0.963**	0.447**	0.974**	0.982***	0.984**	0.980**	0.983**	0.959**
Free cholesterol small LDL	-0.275**	0.590**	0.580**	0.566**	0.612**	0.716**	0.544**	0.549**	0.473**	0.472**	0.547**	0.573**	0.561**	0.598**	0.415**	0.341**	0.378**	0.426**	0.482**	0.507**	0.494**	0.327**	0.344**	0.391**	0.422**	0.607**	0.732**	0.426**	0.248**	0.406**	0.500**	0.456**	0.776**	0.887**	0.539**	0.275**	0.826**	0.915**	0.833***	0.962**	0.943**	0.975**	0.433**	0.974**	0.932***	0.985**	0.985**	0.989**	0.964**
Triglycerides small LDL	-0.324**	0.535**	0.522**	0.507**	0.570**	0.686**	0.486**	0.498**	0.440**	0.450**	0.515**	0.534**	0.529**	0.553**	0.401**	0.378**	0.406**	0.455**	0.504**	0.535**	0.506**	0.369**	0.405**	0.444**	0.478**	0.638**	0.743**	0.480**	0.314**	0.480**	0.562**	0.525**	0.794**	0.877**	0.604**	0.360**	0.863**	0.917**	0.501***	0.911**	0.884**	0.935**	0.516**	0.988**	0.984**	0.582***	0.973**	0.570***	0.946***
Concentration very-large HDL particles	-0.260*	-0.556*	-0.698*	0.889**	0.874**	0.896**	-0.647*	-0.504*	-0.588*	-0.536*	0.926**	0.924**	0.936**	-0.613*	-0.535*	-0.504*	-0.370*	-0.442*	-0.458*	-0.435*	-0.435*	-0.542*	-0.516*	-0.333*	-0.349*	-0.365*	-0.376*	-0.428*	-0.488*	-0.471*	-0.330*	-0.189*	0.855**	-0.298*	-0.493*	-0.121*	-0.125*	0.136*	0.769**	0.600**	0.553**	-0.345*	0.243*	0.287*	0.329*	0.383*	0.620**	0.405*	-0.044*
Total lipids very-large HDL	-0.182*	-0.447*	-0.636*	-0.335**	-0.285**	-0.235**	-0.568*	-0.414*	-0.495*	-0.451*	-0.408**	-0.418**	-0.459**	-0.535*	-0.468*	-0.408*	-0.270*	-0.347*	-0.335*	-0.325*	-0.335*	-0.504*	-0.429*	-0.213*	-0.274*	-0.301*	-0.251*	-0.281*	-0.425*	-0.413*	-0.254*	-0.119*	-0.464**	-0.255*	-0.436*	-0.097*	-0.099*	0.129*	-0.007**	-0.048**	-0.030**	-0.289*	0.193*	0.235*	0.262*	0.332*	0.192**	0.321*	-0.013*
Phospholipids very-large HDL	-0.331*	-0.560*	-0.660*	-0.308**	-0.254**	-0.199**	-0.604*	-0.539*	-0.607*	-0.548*	-0.384**	-0.391**	-0.432**	-0.614*	-0.577*	-0.548*	-0.433*	-0.453*	-0.468*	-0.449*	-0.467*	-0.621*	-0.585*	-0.390*	-0.406*	-0.453*	-0.401*	-0.452*	-0.585*	-0.584*	-0.410*	-0.295*	-0.436**	-0.400*	-0.534*	-0.279*	-0.294*	-0.120*	0.023**	-0.024**	-0.004**	-0.462*	-0.056*	-0.012*	0.061*	0.094*	0.223**	0.150*	-0.225*
Total cholesterol very-large HDL	-0.024*	-0.267*	-0.944*	-0.363**	-0.319**	-0.273**	-0.895*	-0.257*	-0.305*	-0.611*	-0.435**	-0.449**	-0.491**	-0.699*	-0.261*	-0.180*	-0.324*	-0.450*	-0.126*	-0.395*	-0.414*	-0.214*	-0.113*	-0.172*	-0.272*	-0.029*	-0.229*	-0.213*	-0.113*	-0.092*	-0.073*	-0.002*	-0.507**	-0.215*	-0.378*	0.154*	0.157*	0.501*	-0.057**	-0.091**	-0.074**	-0.009*	0.556*	0.579*	0.311*	0.632*	0.146**	0.223*	0.267*
Cholesterol esters very-large HDL	0.095**	-0.276**	-0.270**	-0.284**	-0.214**	-0.144**	-0.319**	-0.301**	-0.433**	-0.449**	-0.362**	-0.360**	-0.399**	-0.320**	-0.529**	-0.570**	-0.556**	-0.506**	-0.486**	-0.476**	-0.466**	-0.594**	-0.603**	-0.580**	-0.564**	-0.411**	-0.304**	-0.538**	-0.652**	-0.618**	-0.569**	-0.612**	-0.368**	-0.243**	-0.539**	-0.647**	-0.193**	-0.103**	0.105**	0.051**	0.072**	0.013**	-0.510**	0.248**	0.268**	0.321**	0.307**	0.266**	0.410**
Free cholesterol very-large HDL	-0.232*	-0.442*	-1.027*	-0.271**	-0.197**	-0.127**	-0.958*	-0.423*	-0.499*	-0.765*	-0.352**	-0.346**	-0.385**	-0.841*	-0.440*	-0.411*	-0.524*	-0.540*	-0.295*	-0.534*	-0.605*	-0.406*	-0.343*	-0.292*	-0.345*	-0.242*	-0.348*	-0.375*	-0.333*	-0.322*	-0.245*	-0.192*	-0.342**	-0.421*	-0.564*	-0.109*	-0.127*	0.142*	0.135**	0.082**	0.105**	-0.253*	0.233*	0.271*	0.098*	0.364*	0.338**	0.069*	-0.016*
Triglycerides very-large HDL	0.438*	0.394*	0.189*	-0.304**	-0.243**	-0.175**	0.170*	0.384*	0.399*	0.294*	-0.377**	-0.383**	-0.423**	0.320*	0.313*	0.366*	0.378*	0.354*	0.419*	0.384*	0.292*	0.349*	0.331*	0.435*	0.346*	0.412*	0.431*	0.407*	0.328*	0.329*	0.392*	0.428*	-0.423**	0.329*	0.254*	0.568*	0.553*	0.621*	0.034**	-0.018**	-0.002**	0.447*	0.528*	0.510*	0.509*	0.485*	0.235**	0.478*	0.537*
Concentration large HDL particles	-0.403*	-0.659*	-0.680*	0.161**	0.236**	0.286**	-0.663*	-0.613*	-0.675*	-0.600*	0.158**	0.145**	0.123**	-0.668*	-0.636*	-0.635*	-0.534*	-0.536*	-0.573*	-0.527*	-0.568*	-0.687*	-0.695*	-0.502*	-0.492*	-0.560*	-0.498*	-0.578*	-0.686*	-0.692*	-0.506*	-0.383*	0.055**	-0.495*	-0.610*	-0.327*	-0.332*	-0.191*	0.378**	0.196**	0.185**	-0.518*	-0.125*	-0.083*	0.014*	0.010*	0.437**	0.121*	-0.291*
Total lipids large HDL	-0.414*	-0.672*	-0.694*	-0.422**	-0.401**	-0.377**	-0.676*	-0.633*	-0.690*	-0.615*	-0.485**	-0.517**	-0.562**	-0.682*	-0.653*	-0.650*	-0.549*	-0.554*	-0.587*	-0.542*	-0.578*	-0.702*	-0.706*	-0.514*	-0.506*	-0.575*	-0.511*	-0.585*	-0.700*	-0.706*	-0.518*	-0.398*	-0.586**	-0.507*	-0.622*	-0.350*	-0.356*	-0.216*	-0.134**	-0.197**	-0.185**	-0.539*	-0.148*	-0.105*	-0.004*	-0.009*	0.057**	0.100*	-0.317*
Phospholipids large HDL	-0.403*	-0.664*	-0.674*	-0.441**	-0.417**	-0.391**	-0.660*	-0.615*	-0.680*	-0.601*	-0.501**	-0.532**	-0.577**	-0.672*	-0.639*	-0.645*	-0.543*	-0.543*	-0.581*	-0.529*	-0.576*	-0.693*	-0.704*	-0.497*	-0.490*	-0.571*	-0.490*	-0.576*	-0.691*	-0.697*	-0.498*	-0.378*	-0.599**	-0.492*	-0.602*	-0.321*	-0.325*	-0.183*	-0.153**	-0.213**	-0.202**	-0.511*	-0.116*	-0.075*	0.027*	0.014*	0.037**	0.135*	-0.279*
Total cholesterol large HDL	-0.393*	-0.583*	-0.794*	-0.361**	-0.349**	-0.331**	-0.759*	-0.570*	-0.610*	-0.719*	-0.430**	-0.467**	-0.518**	-0.800*	-0.562*	-0.553*	-0.632*	-0.595*	-0.478*	-0.627*	-0.700*	-0.590*	-0.569*	-0.556*	-0.441*	-0.442*	-0.534*	-0.655*	-0.552*	-0.557*	-0.369*	-0.271*	-0.559**	-0.531*	-0.573*	-0.266*	-0.273*	-0.137*	-0.111**	-0.182**	-0.169**	-0.427*	-0.057*	-0.021*	-0.064*	0.064*	0.080**	-0.012*	-0.228*
Cholesterol esters large HDL	-0.455*	-0.722*	-0.752*	-0.502**	-0.471**	-0.439**	-0.729*	-0.700*	-0.745*	-0.676*	-0.560**	-0.587**	-0.626**	-0.735*	-0.703*	-0.685*	-0.582*	-0.610*	-0.629*	-0.598*	-0.605*	-0.743*	-0.728*	-0.551*	-0.557*	-0.618*	-0.566*	-0.607*	-0.738*	-0.746*	-0.573*	-0.471*	-0.639**	-0.563*	-0.660*	-0.416*	-0.422*	-0.283*	-0.196**	-0.244**	-0.233**	-0.594*	-0.207*	-0.165*	-0.053*	-0.068*	-0.004**	0.038*	-0.379*
Free cholesterol large HDL	-0.374*	-0.559*	-0.768*	-0.504**	-0.475**	-0.444**	-0.725*	-0.535*	-0.592*	-0.698*	-0.561**	-0.589**	-0.629**	-0.793*	-0.557*	-0.561*	-0.637*	-0.566*	-0.463*	-0.602*	-0.716*	-0.585*	-0.576*	-0.542*	-0.388*	-0.421*	-0.493*	-0.668*	-0.544*	-0.546*	-0.327*	-0.230*	-0.647**	-0.511*	-0.580*	-0.236*	-0.242*	-0.101*	-0.209**	-0.260**	-0.249**	-0.413*	-0.020*	0.022*	-0.033*	0.111*	-0.018**	0.042*	-0.206*
Triglycerides large HDL	0.350**	-0.501**	-0.507**	-0.495**	-0.460**	-0.423**	-0.507**	-0.528**	-0.606**	-0.620**	-0.555**	-0.578**	-0.618**	-0.541**	-0.683**	-0.727**	-0.720**	-0.678**	-0.673**	-0.677**	-0.648**	-0.746**	-0.249***	-0.747**	-0.732**	-0.601**	-0.508**	-0.705**	-0.284***	-0.276***	-0.276***	-0.237***	-0.612**	-0.509**	-0.729**	-0.091***	-0.424**	-0.353**	-0.156**	-0.197**	-0.186**	-0.200**	-0.662**	-0.027**	0.003**	0.054**	0.042**	-0.006**	0.169**
Concentration medium HDL particles	0.073*	-0.245*	-0.259*	-0.291**	-0.245**	-0.209**	-0.202*	-0.040*	-0.176*	-0.171*	-0.296**	-0.326**	-0.354**	-0.168*	-0.058*	-0.135*	-0.086*	-0.135*	-0.055*	-0.102*	-0.147*	-0.124*	-0.171*	-0.039*	-0.082*	-0.128*	-0.046*	-0.098*	-0.163*	-0.185*	-0.031*	0.024*	-0.357**	-0.037*	-0.090*	0.083*	0.075*	0.056*	0.051**	-0.053**	-0.063**	-0.001*	0.096*	0.097*	0.119*	0.110*	0.171**	0.154*	0.084*
Total lipids medium HDL	-0.054*	-0.388*	-0.385*	0.398**	0.283**	0.187**	-0.314*	-0.172*	-0.321*	-0.301*	0.371**	0.249**	0.168**	-0.301*	-0.193*	-0.269*	-0.207*	-0.270*	-0.182*	-0.235*	-0.266*	-0.254*	-0.302*	-0.156*	-0.201*	-0.256*	-0.169*	-0.211*	-0.301*	-0.323*	-0.157*	-0.100*	-0.052**	-0.162*	-0.207*	-0.060*	-0.067*	-0.078*	0.113**	-0.140**	-0.146**	-0.146*	-0.022*	-0.012*	0.030*	0.022*	0.112**	0.080*	-0.058*
Phospholipids medium HDL	0.005*	-0.203*	-0.304*	0.307**	0.192**	0.098**	-0.234*	-0.039*	-0.144*	-0.235*	0.265**	0.149**	0.066**	-0.260*	-0.065*	-0.143*	-0.214*	-0.138*	-0.003*	-0.174*	-0.324*	-0.135*	-0.152*	-0.113*	0.009*	-0.057*	-0.074*	-0.242*	-0.093*	-0.105*	0.140*	0.247*	-0.146**	-0.045*	-0.022*	0.142*	0.141*	0.126*	0.041**	-0.182**	-0.182**	0.056*	0.162*	0.169*	0.139*	0.191*	0.068**	0.175*	0.153*
Total cholesterol medium HDL	-0.335*	-0.594*	-0.729*	0.377**	0.277**	0.191**	-0.637*	-0.414*	-0.557*	-0.695*	0.353**	0.235**	0.157**	-0.727*	-0.415*	-0.492*	-0.606*	-0.593*	-0.339*	-0.624*	-0.699*	-0.456*	-0.469*	-0.482*	-0.399*	-0.370*	-0.491*	-0.600*	-0.431*	-0.451*	-0.314*	-0.107*	-0.050**	-0.412*	-0.339*	-0.204*	-0.198*	-0.174*	0.146**	-0.115**	-0.122**	-0.296*	-0.095*	-0.074*	-0.100*	-0.014*	0.148**	-0.052*	-0.170*
Cholesterol esters medium HDL	-0.366*	-0.738*	-0.665*	0.067**	-0.048**	-0.133**	-0.572*	-0.504*	-0.693*	-0.639*	0.000**	-0.107**	-0.191**	-0.638*	-0.529*	-0.592*	-0.519*	-0.627*	-0.504*	-0.589*	-0.553*	-0.563*	-0.604*	-0.453*	-0.503*	-0.571*	-0.488*	-0.489*	-0.621*	-0.648*	-0.476*	-0.443*	-0.366**	-0.482*	-0.476*	-0.420*	-0.425*	-0.424*	-0.124**	-0.288**	-0.276**	-0.491*	-0.341*	-0.319*	-0.205*	-0.258*	-0.033**	-0.130*	-0.407*
Free cholesterol medium HDL	-0.139*	-0.373*	-0.571*	0.044**	-0.075**	-0.161**	-0.521*	-0.224*	-0.330*	-0.509*	-0.030**	-0.134**	-0.218**	-0.543*	-0.252*	-0.328*	-0.452*	-0.404*	-0.203*	-0.431*	-0.552*	-0.290*	-0.312*	-0.309*	-0.242*	-0.211*	-0.303*	-0.429*	-0.280*	-0.290*	-0.170*	0.028*	-0.412**	-0.309*	-0.266*	-0.030*	-0.030*	0.018*	-0.192**	-0.341**	-0.325**	-0.138*	0.093*	0.118*	0.023*	0.179*	-0.093**	0.060*	-0.019*
Triglycerides medium HDL	0.354**	0.075**	0.068**	0.152**	0.061**	-0.012**	0.149**	0.073**	0.048**	0.032**	0.111**	-0.001**	-0.084**	0.071**	-0.023**	-0.163**	-0.150**	-0.098**	-0.122**	-0.162**	-0.061**	-0.150**	-0.248**	-0.233**	-0.213**	-0.125**	-0.081**	-0.191**	-0.261**	-0.291**	-0.269**	-0.249**	-0.191**	-0.150**	-0.246**	-0.299**	-0.100**	-0.074**	0.115**	-0.097**	-0.100**	-0.079**	-0.217**	0.162**	0.190**	0.255**	0.178**	0.152**	0.244**
Concentration small HDL particles	0.647*	0.674*	0.433*	0.946**	0.854**	0.779**	0.471*	0.748*	0.715*	0.524*	0.988**	0.933**	0.917**	0.587*	0.616*	0.664*	0.540*	0.551*	0.711*	0.590*	0.505*	0.709*	0.714*	0.626*	0.601*	0.777*	0.608*	0.584*	0.799*	0.829*	0.685*	0.668*	0.684**	0.631*	0.587*	0.852*	0.877*	0.917*	0.440**	0.272**	0.256**	0.833*	0.919*	0.915*	0.554*	0.895*	0.258**	0.531*	0.834*
Total lipids small HDL	0.317*	0.198*	0.114*	0.563**	0.428**	0.311**	0.191*	0.354*	0.272*	0.187*	0.593**	0.521**	0.501**	0.217*	0.303*	0.240*	0.161*	0.168*	0.264*	0.238*	0.149*	0.281*	0.223*	0.205*	0.153*	0.200*	0.190*	0.175*	0.310*	0.304*	0.261*	0.218*	0.333**	0.252*	0.214*	0.275*	0.301*	0.185*	0.026**	-0.141**	-0.153**	0.325*	0.283*	0.287*	0.080*	0.284*	-0.141**	0.072*	0.244*
Phospholipids small HDL	-0.006**	0.532**	0.541**	0.601**	0.480**	0.387**	0.607**	0.563**	0.652**	0.652**	0.637**	0.563**	0.538**	0.586**	0.685**	0.650**	0.647**	0.640**	0.597**	0.566**	0.626**	0.682**	0.605**	0.599**	0.595**	0.506**	0.421**	0.585**	0.645**	0.587**	0.569**	0.618**	0.447**	0.351**	0.553**	0.600**	0.308**	0.241**	0.192**	0.025**	0.006**	0.076**	0.514**	0.103**	0.092**	0.091**	0.036**	0.060**	-0.034**
Total cholesterol small HDL	0.033**	0.339**	0.361**	0.428**	0.287**	0.148**	0.435**	0.394**	0.498**	0.492**	0.449**	0.382**	0.366**	0.385**	0.536**	0.526**	0.510**	0.483**	0.432**	0.398**	0.441**	0.555**	0.474**	0.453**	0.434**	0.287**	0.162**	0.422**	0.548**	0.421**	0.370**	0.436**	0.150**	0.017**	0.336**	0.475**	-0.001**	-0.098**	-0.162**	-0.325**	-0.331**	-0.290**	0.324**	-0.259**	-0.270**	-0.278**	-0.326**	-0.299**	-0.395**
Cholesterol esters small HDL	-0.034**	0.441**	0.437**	0.468**	0.420**	0.429**	0.459**	0.438**	0.450**	0.463**	0.493**	0.437**	0.402**	0.484**	0.465**	0.409**	0.425**	0.443**	0.424**	0.409**	0.468**	0.438**	0.387**	0.403**	0.419**	0.440**	0.453**	0.415**	0.376**	0.424**	0.460**	0.476**	0.540**	0.558**	0.478**	0.373**	0.475**	0.503**	0.525**	0.437**	0.413**	0.482**	0.395**	0.492**	0.502**	0.530**	0.484**	0.489**	0.457**
Free cholesterol small HDL	-0.020**	0.429**	0.418**	0.436**	0.414**	0.456**	0.425**	0.414**	0.399**	0.410**	0.453**	0.411**	0.377**	0.463**	0.404**	0.337**	0.359**	0.382**	0.374**	0.364**	0.419**	0.362**	0.324**	0.346**	0.365**	0.419**	0.462**	0.362**	0.298**	0.371**	0.422**	0.421**	0.557**	0.608**	0.444**	0.304**	0.513**	0.567**	0.600**	0.553**	0.533**	0.585**	0.352**	0.588**	0.602**	0.633**	0.598**	0.597**	0.581**
Triglycerides small HDL	0.775*	1.015*	1.232*	0.324**	0.212**	0.106**	1.250*	0.981*	1.044*	1.254*	0.375**	0.311**	0.308**	1.328*	0.979*	0.935*	1.123*	1.218*	0.946*	1.258*	1.139*	0.916*	0.847*	1.046*	0.943*	0.828*	1.100*	1.071*	0.880*	0.891*	0.982*	0.921*	0.226**	1.062*	1.049*	0.691*	0.707*	0.527*	-0.039**	-0.220**	-0.250**	0.780*	0.382*	0.348*	0.536*	0.270*	-0.216**	0.462*	0.578*
Phospholipids total lipds ratio chylomicrons extremely-large VLDL	-0.091**	0.671**	0.652**	0.677**	0.627**	0.567**	0.723**	0.665**	0.829**	0.836**	0.766**	0.760**	0.797**	0.727**	0.887**	0.938**	0.930**	0.912**	0.890**	0.884**	0.888**	0.938**	0.942**	0.935**	0.922**	0.845**	0.744**	0.920**	0.949**	0.912**	0.881**	0.896**	0.690**	0.532**	0.860**	0.951**	0.602**	0.456**	0.287**	0.159**	0.115**	0.243**	0.912**	0.168**	0.113**	0.038**	0.026**	0.068**	-0.088**
Total cholesterol total lipids ratio chylomicrons extremely-large VLDL	-0.028**	-0.293**	-0.295**	-0.186**	-0.204**	-0.315**	-0.134**	-0.293**	-0.073**	-0.065**	-0.063**	-0.155**	-0.174**	-0.160**	-0.058**	0.042**	0.024**	0.042**	-0.030**	-0.051**	-0.006**	0.017**	0.024**	0.011**	0.030**	-0.007**	-0.087**	0.056**	0.014**	0.043**	-0.007**	0.081**	-0.170**	-0.293**	0.031**	0.096**	-0.054**	-0.190**	-0.108**	-0.406**	-0.480**	-0.213**	0.158**	-0.209**	-0.227**	-0.194**	-0.311**	-0.343**	-0.221**
Cholesterol esters total lipids ratio chylomicrons extremely-large VLD	-0.207**	0.299**	0.255**	0.231**	0.276**	0.401**	0.231**	0.211**	0.149**	0.192**	0.239**	0.240**	0.281**	0.237**	0.088**	-0.057**	-0.010**	0.037**	0.155**	0.206**	0.164**	-0.072**	-0.037**	0.021**	0.045**	0.330**	0.545**	0.048**	-0.143**	-0.023**	0.067**	-0.008**	0.370**	0.515**	0.097**	-0.117**	0.475**	0.555**	0.560**	0.708**	0.705**	0.709**	0.113**	0.707**	0.729**	0.685**	0.759**	0.765**	0.738**
Free cholesterol total lipids ratio chylomicrons extremely-large VLDL	-0.287**	0.102**	0.079**	0.013**	0.116**	0.241**	0.002**	0.028**	-0.106**	-0.073**	-0.008**	0.032**	0.063**	0.036**	-0.167**	-0.309**	-0.253**	-0.210**	-0.088**	-0.025**	-0.067**	-0.323**	-0.285**	-0.224**	-0.206**	0.078**	0.293**	-0.212**	-0.381**	-0.277**	-0.172**	-0.269**	0.178**	0.353**	-0.154**	-0.391**	0.233**	0.379**	0.369**	0.625**	0.653**	0.561**	-0.217**	0.544**	0.589**	0.557**	0.662**	0.668**	0.645**
Triglycerides total lipids ratio chylomicrons extremely-large VLDL	-0.141**	0.469**	0.446**	0.497**	0.515**	0.429**	0.548**	0.421**	0.624**	0.625**	0.588**	0.555**	0.576**	0.534**	0.602**	0.617**	0.617**	0.635**	0.625**	0.599**	0.640**	0.589**	0.600**	0.606**	0.612**	0.634**	0.606**	0.626**	0.560**	0.549**	0.523**	0.531**	0.413**	0.318**	0.525**	0.591**	0.512**	0.374**	0.402**	0.119**	0.049**	0.279**	0.667**	0.293**	0.268**	0.242**	0.178**	0.179**	0.175**
Phospholipids total lipds ratio very-large VLDL	0.478***	-0.329**	-0.065**	-0.487**	0.130**	-0.399**	-0.712**	0.186**	0.437**	0.096**	-0.834**	0.133**	0.488**	-0.195**	0.370**	0.228***	0.275***	0.284***	0.250***	0.862**	0.261**	0.142***	0.157***	0.194***	0.256***	-0.187**	-0.895**	0.077***	0.158***	0.199***	0.939**	0.297***	0.330***	0.215***	0.211**	0.339***	0.336***	0.415***	0.352***	0.363***	0.311***	0.227***	-0.675**	0.466***	0.467***	0.447***	0.445***	0.442***	0.382***
Total cholesterol total lipids ratio very-large VLDL	0.503**	0.756**	0.780**	0.788**	0.819**	0.905**	0.762**	0.755**	0.657**	0.640**	0.725**	0.720**	0.699**	0.745**	0.547**	0.408**	0.451**	0.520**	0.577**	0.594**	0.599**	0.414**	0.350**	0.406**	0.423**	0.642**	0.766**	0.438**	0.278**	0.298**	0.374**	0.326**	0.579**	0.663**	0.390**	0.207**	0.663**	0.694**	0.861**	0.621**	0.618**	0.615**	0.345**	0.870**	0.877**	0.907**	0.861**	0.860**	0.851**
Cholesterol esters total lipids ratio very-large VLDL	-0.168**	0.106**	0.112**	0.029**	0.121**	0.183**	-0.024**	0.097**	-0.181**	-0.171**	-0.112**	-0.012**	-0.012**	-0.015**	-0.284**	-0.424**	-0.385**	-0.339**	-0.246**	-0.210**	-0.254**	-0.431**	-0.400**	-0.360**	-0.353**	-0.163**	0.012**	-0.365**	-0.452**	-0.378**	-0.268**	-0.375**	0.087**	0.306**	-0.279**	-0.501**	0.188**	0.385**	0.457**	0.680**	0.763**	0.478**	-0.375**	0.567**	0.604**	0.621**	0.671**	0.660**	0.697**
Free cholesterol total lipids ratio very-large VLDL	-0.568**	-0.151**	-0.151**	-0.220**	-0.159**	-0.166**	-0.259**	-0.160**	-0.351**	-0.346**	-0.317**	-0.216**	-0.208**	-0.228**	-0.379**	-0.486**	-0.456**	-0.436**	-0.362**	-0.326**	-0.382**	-0.503**	-0.431**	-0.411**	-0.397**	-0.301**	-0.202**	-0.416**	-0.474**	-0.363**	-0.283**	-0.363**	-0.020**	0.144**	-0.286**	-0.458**	0.081**	0.242**	0.245**	0.522**	0.592**	0.363**	-0.342**	0.328**	0.350**	0.353**	0.402**	0.389**	0.445**
Triglycerides total lipids ratio very-large VLDL	0.183**	0.283**	0.322**	0.250**	0.396**	0.536**	0.200**	0.286**	0.009**	0.038**	0.122**	0.195**	0.169**	0.223**	-0.107**	-0.209**	-0.166**	-0.095**	0.000**	0.043**	-0.015**	-0.215**	-0.209**	-0.146**	-0.123**	0.125**	0.335**	-0.130**	-0.280**	-0.135**	-0.016**	-0.077**	0.360**	0.571**	-0.004**	-0.276**	0.456**	0.612**	0.817**	0.808**	0.853**	0.693**	-0.115**	0.892**	0.932**	0.996**	0.974**	0.957**	-0.007***
Phospholipids total lipds ratio large VLDL	0.188**	0.383**	0.370**	0.439**	0.362**	0.307**	0.524**	0.391**	0.698**	0.656**	0.580**	0.549**	0.614**	0.508**	0.752**	0.883**	0.849**	0.797**	0.715**	0.688**	0.708**	0.871**	0.861**	0.817**	0.809**	0.613**	0.417**	0.819**	0.889**	0.814**	0.725**	0.769**	0.394**	0.189**	0.702**	0.919**	0.243**	0.067**	-0.104**	-0.249**	-0.323**	-0.086**	0.801**	-0.234**	-0.308**	-0.350**	-0.397**	-0.366**	-0.463**
Total cholesterol total lipids ratio large VLDL	0.082**	0.691**	0.653**	0.665**	0.710**	0.862**	0.666**	0.635**	0.571**	0.567**	0.615**	0.656**	0.659**	0.670**	0.459**	0.338**	0.376**	0.440**	0.503**	0.531**	0.522**	0.308**	0.316**	0.368**	0.396**	0.646**	0.803**	0.417**	0.202**	0.309**	0.399**	0.336**	0.645**	0.732**	0.424**	0.207**	0.745**	0.794**	0.863**	0.777**	0.760**	0.788**	0.403**	0.885**	0.902**	0.875**	0.893**	0.907**	0.852**
Cholesterol esters total lipids ratio large VLDL	-0.180**	0.464**	0.446**	0.420**	0.522**	0.642**	0.426**	0.419**	0.336**	0.344**	0.404**	0.467**	0.482**	0.450**	0.258**	0.156**	0.196**	0.256**	0.355**	0.400**	0.338**	0.131**	0.152**	0.205**	0.235**	0.464**	0.609**	0.252**	0.038**	0.207**	0.282**	0.243**	0.524**	0.622**	0.327**	0.082**	0.645**	0.708**	0.757**	0.774**	0.792**	0.708**	0.274**	0.823**	0.825**	0.818**	0.825**	0.823**	0.812**
Free cholesterol total lipids ratio large VLDL	-0.255**	0.237**	0.210**	0.169**	0.296**	0.426**	0.177**	0.192**	0.102**	0.110**	0.170**	0.243**	0.266**	0.226**	0.037**	-0.022**	0.016**	0.063**	0.163**	0.219**	0.129**	-0.044**	0.006**	0.054**	0.082**	0.289**	0.428**	0.088**	-0.097**	0.086**	0.163**	0.115**	0.410**	0.522**	0.201**	-0.042**	0.518**	0.607**	0.645**	0.730**	0.763**	0.639**	0.131**	0.720**	0.725**	0.731**	0.739**	0.727**	0.752**
Triglycerides total lipids ratio large VLDL	-0.015**	0.862**	0.840**	0.844**	0.888**	0.938**	0.856**	0.820**	0.806**	0.815**	0.834**	0.871**	0.872**	0.863**	0.742**	0.679**	0.702**	0.754**	0.803**	0.817**	0.807**	0.655**	0.660**	0.697**	0.719**	0.857**	0.900**	0.731**	0.574**	0.667**	0.716**	0.683**	0.827**	0.835**	0.731**	0.589**	0.859**	0.838**	0.854**	0.698**	0.694**	0.678**	0.731**	0.847**	0.816**	0.802**	0.759**	0.774**	0.710**
Phospholipids total lipds ratio medium VLDL	0.183**	-0.463**	-0.439**	-0.437**	-0.511**	-0.621**	-0.437**	-0.415**	-0.332**	-0.345**	-0.408**	-0.455**	-0.466**	-0.453**	-0.252**	-0.131**	-0.172**	-0.236**	-0.333**	-0.364**	-0.326**	-0.113**	-0.123**	-0.176**	-0.208**	-0.436**	-0.582**	-0.226**	-0.007**	-0.156**	-0.228**	-0.192**	-0.464**	-0.562**	-0.275**	-0.039**	-0.606**	-0.665**	0.032***	-0.729**	-0.744**	-0.668**	-0.241**	0.194***	0.246***	-0.795**	-0.800**	-0.797**	-0.793**
Total cholesterol total lipids ratio medium VLDL	0.609**	-0.509**	-0.496**	-0.492**	-0.442**	-0.339**	-0.522**	-0.522**	-0.654**	-0.651**	-0.584**	-0.542**	-0.556**	-0.524**	-0.744**	-0.759**	-0.742**	-0.694**	-0.631**	-0.591**	-0.635**	-0.782**	-0.729**	-0.695**	-0.663**	-0.436**	-0.245**	-0.664**	-0.806**	-0.688**	-0.607**	-0.631**	-0.300**	-0.114**	-0.562**	-0.776**	-0.093**	0.049**	0.232**	0.332**	0.321**	0.341**	-0.624**	0.271**	0.350**	0.368**	0.423**	0.389**	0.503**
Cholesterol esters total lipids ratio medium VLDL	0.165**	-0.040**	-0.069**	-0.086**	0.022**	0.147**	-0.094**	-0.098**	-0.226**	-0.226**	-0.128**	-0.104**	-0.128**	-0.076**	-0.330**	-0.408**	-0.386**	-0.312**	-0.233**	-0.204**	-0.227**	-0.437**	-0.411**	-0.365**	-0.322**	-0.074**	0.110**	-0.302**	-0.515**	-0.336**	-0.253**	-0.284**	0.057**	0.216**	-0.194**	-0.449**	0.245**	0.357**	0.519**	0.551**	0.575**	0.474**	-0.217**	0.626**	0.655**	0.689**	0.690**	0.663**	0.753**
Free cholesterol total lipids ratio medium VLDL	0.176**	-0.206**	-0.231**	-0.257**	-0.150**	-0.034**	-0.276**	-0.258**	-0.406**	-0.406**	-0.312**	-0.286**	-0.318**	-0.255**	-0.505**	-0.581**	-0.560**	-0.493**	-0.417**	-0.391**	-0.413**	-0.604**	-0.578**	-0.537**	-0.499**	-0.268**	-0.084**	-0.482**	-0.667**	-0.503**	-0.422**	-0.457**	-0.109**	0.066**	-0.369**	-0.609**	0.066**	0.198**	0.365**	0.442**	0.477**	0.347**	-0.404**	0.489**	0.524**	0.569**	0.577**	0.545**	0.655**
Triglycerides total lipids ratio medium VLDL	0.048**	0.681**	0.647**	0.679**	0.674**	0.683**	0.713**	0.631**	0.743**	0.747**	0.731**	0.747**	0.779**	0.715**	0.733**	0.744**	0.760**	0.791**	0.803**	0.815**	0.812**	0.714**	0.758**	0.779**	0.796**	0.893**	0.885**	0.813**	0.669**	0.745**	0.770**	0.737**	0.797**	0.744**	0.789**	0.715**	0.868**	0.800**	0.758**	0.597**	0.540**	0.692**	0.852**	0.717**	0.674**	0.622**	0.599**	0.615**	0.549**
Phospholipids total lipds ratio small VLDL	-0.181**	0.087**	0.117**	0.130**	0.029**	-0.088**	0.139**	0.144**	0.275**	0.273**	0.179**	0.155**	0.185**	0.129**	0.375**	0.437**	0.417**	0.347**	0.268**	0.241**	0.269**	0.466**	0.432**	0.389**	0.346**	0.104**	-0.076**	0.328**	0.536**	0.347**	0.265**	0.291**	-0.047**	-0.208**	0.205**	0.461**	-0.239**	-0.351**	-0.520**	-0.549**	-0.572**	-0.471**	0.226**	-0.618**	-0.648**	-0.685**	-0.681**	-0.651**	-0.748**
Total cholesterol total lipids ratio small VLDL	0.711**	-0.210***	-0.714**	-0.689**	-0.132***	-0.841**	-0.701**	-0.708**	-0.710**	-0.710**	-0.745**	-0.768**	-0.275***	-0.489***	-0.704**	-0.686**	-0.703**	-0.723**	-0.748**	-0.765**	-0.754**	-0.678**	-0.710**	-0.733**	-0.744**	-0.806**	-0.829**	-0.755**	-0.653**	-0.710**	-0.752**	-0.688**	0.056***	-0.390***	-0.754**	-0.659**	-0.835**	-0.802**	-0.769**	-0.657**	-0.634**	-0.681**	-0.763**	-0.762**	-0.714**	-0.679**	-0.674**	-0.700**	-0.593**
Cholesterol esters total lipids ratio small VLDL	0.129**	-0.219**	-0.210**	-0.253**	-0.158**	-0.048**	-0.303**	-0.237**	-0.449**	-0.435**	-0.353**	-0.305**	-0.338**	-0.270**	-0.530**	-0.609**	-0.582**	-0.535**	-0.462**	-0.436**	-0.465**	-0.620**	-0.602**	-0.562**	-0.536**	-0.343**	-0.176**	-0.534**	-0.671**	-0.532**	-0.443**	-0.483**	-0.095**	0.119**	-0.407**	-0.652**	0.016**	0.198**	0.364**	0.498**	0.552**	0.366**	-0.498**	0.479**	0.527**	0.589**	0.596**	0.562**	0.668**
Free cholesterol total lipids ratio small VLDL	0.087**	-0.196**	-0.184**	-0.231**	-0.134**	-0.025**	-0.282**	-0.211**	-0.429**	-0.415**	-0.334**	-0.284**	-0.317**	-0.247**	-0.509**	-0.594**	-0.566**	-0.521**	-0.450**	-0.426**	-0.450**	-0.602**	-0.589**	-0.550**	-0.526**	-0.341**	-0.176**	-0.525**	-0.653**	-0.525**	-0.435**	-0.478**	-0.088**	0.128**	-0.405**	-0.644**	0.008**	0.193**	0.356**	0.492**	0.550**	0.354**	-0.501**	0.469**	0.517**	0.580**	0.587**	0.555**	0.654**
Triglycerides total lipids ratio small VLDL	0.539**	-0.277**	-0.309**	-0.294**	-0.244**	-0.154**	-0.276**	-0.337**	-0.314**	-0.315**	-0.285**	-0.262**	-0.242**	-0.277**	-0.386**	-0.350**	-0.338**	-0.294**	-0.229**	-0.177**	-0.259**	-0.385**	-0.302**	-0.273**	-0.238**	-0.021**	0.114**	-0.228**	-0.401**	-0.225**	-0.178**	-0.186**	0.016**	0.099**	-0.110**	-0.296**	0.203**	0.253**	0.334**	0.392**	0.361**	0.438**	-0.124**	0.368**	0.396**	0.396**	0.417**	0.393**	0.485**
Phospholipids total lipds ratio very-small VLDL	-0.255**	0.379**	0.360**	0.393**	0.319**	0.235**	0.448**	0.383**	0.596**	0.585**	0.508**	0.470**	0.511**	0.429**	0.678**	0.755**	0.733**	0.688**	0.622**	0.599**	0.624**	0.762**	0.755**	0.722**	0.698**	0.524**	0.366**	0.698**	0.807**	0.688**	0.611**	0.633**	0.296**	0.091**	0.576**	0.791**	0.188**	0.009**	-0.164**	-0.305**	-0.364**	-0.174**	0.666**	-0.279**	-0.334**	-0.402**	-0.409**	-0.372**	-0.496**
Total cholesterol total lipids ratio very-small VLDL	0.163**	0.329**	0.298**	0.325**	0.330**	0.453**	0.315**	0.274**	0.133**	0.078**	0.239**	0.215**	0.164**	0.284**	-0.011**	-0.218**	-0.174**	-0.103**	-0.042**	-0.045**	0.007**	-0.233**	-0.291**	-0.242**	-0.198**	0.060**	0.250**	-0.167**	-0.387**	-0.289**	-0.193**	-0.239**	0.139**	0.307**	-0.140**	-0.404**	0.280**	0.431**	0.593**	0.613**	0.604**	0.619**	-0.200**	0.705**	0.753**	0.775**	0.796**	0.776**	0.845**
Cholesterol esters total lipids ratio very-small VLDL	0.180**	-0.651**	-0.608**	-0.675**	-0.581**	-0.538**	-0.735**	-0.625**	-0.826**	-0.800**	-0.778**	-0.718**	-0.747**	-0.701**	-0.863**	-0.877**	-0.867**	-0.852**	-0.806**	-0.785**	-0.827**	-0.875**	-0.856**	-0.844**	-0.837**	-0.773**	-0.685**	-0.850**	-0.869**	-0.791**	-0.742**	-0.764**	-0.510**	-0.326**	-0.736**	-0.860**	-0.466**	-0.301**	-0.177**	0.030**	0.110**	-0.137**	-0.288***	-0.080**	-0.028**	0.048**	0.056**	0.020**	0.146**
Free cholesterol total lipids ratio very-small VLDL	0.233**	-0.522**	-0.475**	-0.544**	-0.458**	-0.417**	-0.606**	-0.490**	-0.711**	-0.695**	-0.667**	-0.604**	-0.639**	-0.581**	-0.761**	-0.802**	-0.791**	-0.778**	-0.733**	-0.718**	-0.745**	-0.799**	-0.808**	-0.793**	-0.792**	-0.733**	-0.649**	-0.804**	-0.812**	-0.765**	-0.721**	-0.738**	-0.508**	-0.334**	-0.724**	-0.209***	-0.501**	-0.340**	-0.232**	-0.024**	0.072**	-0.220**	-0.068***	-0.130**	-0.079**	-0.009**	0.004**	-0.025**	0.075**
Triglycerides total lipids ratio very-small VLDL	-0.160**	-0.667**	-0.662**	-0.675**	-0.631**	-0.605**	-0.703**	-0.676**	-0.701**	-0.670**	-0.645**	-0.651**	-0.652**	-0.653**	-0.674**	-0.600**	-0.596**	-0.588**	-0.566**	-0.539**	-0.595**	-0.601**	-0.502**	-0.505**	-0.471**	-0.421**	-0.364**	-0.485**	-0.542**	-0.394**	-0.351**	-0.374**	-0.139**	-0.005**	-0.308**	-0.464**	0.029**	0.132**	0.280**	0.333**	0.317**	0.348**	-0.345**	0.330**	0.358**	0.423**	0.397**	0.352**	0.511**
Phospholipids total lipds ratio IDL	-0.174**	0.417**	0.398**	0.438**	0.364**	0.273**	0.498**	0.414**	0.642**	0.637**	0.553**	0.519**	0.564**	0.479**	0.717**	0.794**	0.773**	0.740**	0.677**	0.655**	0.687**	0.796**	0.793**	0.766**	0.745**	0.604**	0.458**	0.748**	0.831**	0.732**	0.659**	0.686**	0.359**	0.154**	0.633**	0.827**	0.267**	0.083**	-0.087**	-0.244**	-0.305**	-0.109**	0.725**	-0.205**	-0.261**	-0.333**	-0.343**	-0.308**	-0.428**
Total cholesterol total lipids ratio IDL	0.136**	-0.627**	-0.570**	-0.542**	-0.660**	-0.765**	-0.585**	-0.560**	-0.619**	-0.646**	-0.630**	-0.684**	-0.083***	-0.634**	-0.601**	-0.676**	-0.677**	-0.713**	-0.767**	-0.805**	-0.721**	-0.649**	-0.750**	-0.762**	-0.791**	-0.866**	-0.880**	-0.799**	-0.666**	-0.803**	-0.826**	-0.781**	-0.862**	-0.831**	-0.841**	-0.751**	-0.938**	-0.879**	-0.841**	-0.727**	-0.689**	-0.745**	-0.895**	-0.816**	-0.750**	-0.714**	-0.680**	-0.701**	-0.614**
Cholesterol esters total lipids ratio IDL	-0.134**	0.003**	0.013**	-0.052**	0.057**	0.199**	-0.115**	-0.005**	-0.218**	-0.211**	-0.128**	-0.085**	-0.117**	-0.055**	-0.285**	-0.353**	-0.326**	-0.287**	-0.221**	-0.187**	-0.230**	-0.353**	-0.335**	-0.303**	-0.275**	-0.128**	0.017**	-0.283**	-0.394**	-0.265**	-0.179**	-0.225**	0.141**	0.334**	-0.148**	-0.395**	0.185**	0.351**	0.492**	0.599**	0.644**	0.482**	-0.293**	0.594**	0.635**	0.693**	0.706**	0.694**	0.728**
Free cholesterol total lipids ratio IDL	-0.126**	0.295**	0.310**	0.230**	0.332**	0.458**	0.173**	0.305**	0.116**	0.120**	0.172**	0.219**	0.203**	0.239**	0.065**	0.000**	0.018**	0.048**	0.100**	0.132**	0.095**	0.009**	0.010**	0.031**	0.048**	0.128**	0.220**	0.033**	-0.020**	0.047**	0.105**	0.064**	0.312**	0.438**	0.111**	-0.059**	0.256**	0.368**	0.439**	0.513**	0.564**	0.386**	-0.049**	0.504**	0.530**	0.564**	0.586**	0.599**	0.538**
Triglycerides total lipids ratio IDL	0.030**	-0.305**	-0.300**	-0.324**	-0.273**	-0.176**	-0.374**	-0.332**	-0.505**	-0.514**	-0.416**	-0.390**	-0.416**	-0.359**	-0.585**	-0.670**	-0.639**	-0.606**	-0.548**	-0.524**	-0.544**	-0.681**	-0.669**	-0.633**	-0.610**	-0.418**	-0.252**	-0.601**	-0.730**	-0.620**	-0.533**	-0.575**	-0.199**	0.003**	-0.490**	-0.722**	-0.066**	0.116**	0.265**	0.426**	0.449**	0.366**	-0.578**	0.382**	0.436**	0.483**	0.515**	0.480**	0.605**
Phospholipids total lipds ratio large LDL	0.081**	0.151**	0.129**	0.186**	0.104**	-0.017**	0.257**	0.146**	0.383**	0.379**	0.287**	0.256**	0.303**	0.216**	0.450**	0.541**	0.513**	0.483**	0.422**	0.396**	0.430**	0.531**	0.538**	0.509**	0.488**	0.357**	0.213**	0.497**	0.571**	0.478**	0.397**	0.433**	0.086**	-0.118**	0.375**	0.593**	0.061**	-0.125**	-0.275**	-0.413**	-0.470**	-0.283**	0.525**	-0.383**	-0.438**	-0.503**	-0.521**	-0.503**	-0.561**
Total cholesterol total lipids ratio large LDL	0.183**	-0.491**	-0.469**	-0.451**	-0.522**	-0.628**	-0.442**	-0.436**	-0.379**	-0.386**	-0.445**	-0.484**	-0.481**	-0.498**	-0.325**	-0.305**	-0.337**	-0.390**	-0.444**	-0.473**	-0.452**	-0.278**	-0.331**	-0.374**	-0.409**	-0.598**	-0.713**	-0.418**	-0.217**	-0.399**	-0.486**	-0.435**	0.584***	0.241***	-0.531**	-0.281**	0.531***	0.679***	0.716***	0.717***	0.669***	-0.966**	-0.483**	0.772***	0.770***	0.839***	0.839***	0.819***	0.118***
[truncated: 99 more rows]
[truncated: 181 more columns]

## Sheet: Table_S5
Metabolic measure 1	Metabolic measure 2	Ratio between phenotypic and genetic correlation*
Apolipoprotein A-I	Total cholesterol HDL	0.195318
Apolipoprotein A-I	Mean diameter for HDL particles	0.0809907
Apolipoprotein A-I	Total cholesterol large HDL	0.113034
Apolipoprotein A-I	Cholesterol esters large HDL	0.0416712
Apolipoprotein A-I	Free cholesterol large HDL	0.176934
Apolipoprotein A-I	Total lipids large HDL	0.0661986
[truncated: 1,962 more rows]

## Sheet: Table_S6
Metabolic measure	Number of SNPs used in children MR	Number of SNPs used in mothers MR
[truncated: 231 more rows]

[truncated: 12 more sheets: Table_S7, Table_S8, Table_S9, Table_S10, Table_S11, Table_S12, Table_S13, Table_S14, Table_S15, Table_S16, Table_S17, Table_S18]
